# Supplementary material for: Academic procrastination data of students in Makassar, Indonesia
Source: Data Brief. 2020 Nov 29;33:106608. doi: 10.1016/j.dib.2020.106608 (PMC8129650; doi:10.1016/j.dib.2020.106608)
Supplement: Supplementary file 1 [file mmc1.xlsx]

## Sheet: DATA
NO.	SEX	UNIVERSITY	NO. ITEM																																														TOTAL
			A-1	A-2	A-3	A-4	A-5	A-6	A-7	A-8	A-9	A-10	A-11	A-12	A-13	A-14	A-15	A-16	A-17	A-18		R-19	R-24	R-39	R-42	R-21	R-31	R-20	R-29	R-34	R-35	R-26	R-33	R-27	R-43	R-23	R-41	R-32	R-40	R-28	R-22	R-25	R-38	R-30	R-36	R-37	R-44		AREA
1	M	1	4	5	4	3	2	5	4	3	3	5	3	3	5	2	1	4	3	4		3	4	5	5	3	3	3	3	4	3	3	4	4	4	5	5	2	3	3	4	4	4	5	5	1	2
2	M	1	3	4	5	4	3	3	3	3	4	4	3	5	5	4	4	3	2	5		3	3	5	5	5	4	3	2	4	4	5	5	4	4	3	3	4	4	4	5	3	3	5	2	1	4
3	M	1	4	3	3	4	5	3	3	2	5	5	4	5	4	5	4	4	4	5		4	3	4	4	4	2	4	3	4	4	3	5	5	4	4	3	2	5	4	4	4	1	1	4	4	4
4	M	1	3	3	5	5	5	4	3	2	4	4	5	5	4	4	3	3	4	4		5	3	3	2	4	2	5	2	5	5	4	5	4	5	4	4	4	5	4	5	4	4	3	5	5	4
5	M	1	4	3	4	4	4	2	4	3	4	4	3	5	5	4	4	3	2	5		5	3	2	3	2	5	4	3	3	5	3	3	5	2	1	4	3	4	4	4	3	5	3	4	4	3
7	M	1	5	3	3	2	4	2	5	2	5	5	4	5	4	5	4	4	4	5		3	4	5	4	3	3	3	3	4	4	4	1	1	4	4	4	1	1	4	4	3	5	5	2	1	4
8	M	1	5	3	2	3	2	5	4	3	3	5	3	3	5	2	1	4	3	4		4	3	3	4	5	3	3	2	5	5	4	4	3	5	5	4	4	3	3	5	4	5	5	4	4	3
9	M	1	3	4	5	4	3	3	3	3	4	4	4	1	1	4	4	4	1	1		3	3	5	5	5	4	3	2	4	4	3	5	3	4	4	3	5	3	3	5	3	3	4	5	4	4
10	M	1	4	3	3	4	5	3	3	2	5	5	4	4	3	5	5	4	4	3		4	3	4	4	4	2	4	3	4	4	3	5	5	2	1	4	3	4	3	4	4	1	4	4	3	3
6	M	1	3	3	5	5	5	4	3	2	4	4	3	5	3	4	4	3	5	3		5	3	3	2	4	2	5	2	5	5	4	5	5	4	4	3	2	5	1	5	4	4	5	4	4	3
15	M	1	4	3	4	4	4	2	4	3	4	4	3	5	5	2	1	4	3	4		5	3	2	3	2	5	4	3	3	5	3	3	4	5	4	4	4	5	1	4	3	5	4	5	4	4
11	M	1	5	3	3	2	4	2	5	2	5	5	4	5	5	4	4	3	2	5		3	4	5	4	3	3	3	3	4	4	4	1	4	4	3	3	4	4	5	5	3	3	5	2	1	4
12	M	1	5	3	2	3	2	5	4	3	3	5	3	3	4	5	4	4	4	5		4	3	3	4	5	3	3	2	5	5	4	4	5	4	4	3	2	5	4	4	3	5	1	4	4	4
13	M	1	3	4	5	4	3	3	3	3	4	4	4	1	4	4	3	3	4	4		3	3	5	5	5	4	3	2	4	4	3	5	4	5	4	4	4	5	4	5	4	5	3	5	5	4
14	M	1	4	3	3	4	5	3	3	2	5	5	4	4	5	4	4	3	2	5		2	3	4	5	4	3	4	3	3	5	3	3	5	2	1	4	3	4	4	4	5	5	3	4	4	3
16	M	1	3	3	5	5	5	4	3	2	4	4	3	5	4	5	4	4	4	5		5	4	4	3	5	2	3	3	4	4	3	5	1	4	4	4	1	1	4	4	3	5	5	3	4	2
17	M	1	2	3	4	5	4	3	4	3	3	5	3	3	5	2	1	4	3	4		4	3	5	3	4	2	3	2	5	5	4	5	3	5	5	4	4	3	4	5	4	5	5	5	2	4
20	M	1	5	4	4	3	5	2	3	3	4	4	3	5	1	4	4	4	1	1		4	3	5	5	2	4	3	2	4	4	5	5	3	4	4	3	5	3	4	5	3	3	5	5	4	2
18	M	1	4	3	5	3	4	2	3	2	5	5	4	5	3	5	5	4	4	3		5	4	5	5	4	2	4	3	4	4	3	5	5	3	4	2	3	2	4	4	4	1	3	4	5	3
19	M	1	4	3	5	5	2	4	3	2	4	4	5	5	3	4	4	3	5	3		5	3	3	4	5	3	5	2	5	5	4	5	5	5	2	4	3	2	3	5	4	4	1	4	4	3
21	M	1	5	4	5	5	4	2	4	3	4	4	3	5	5	3	4	2	3	2		4	4	1	4	4	3	4	3	3	5	3	3	5	5	4	2	4	3	3	4	3	5	4	5	4	3
22	M	1	5	3	3	4	5	3	5	2	5	5	4	5	5	5	2	4	3	2		5	4	4	5	4	3	3	3	4	4	4	1	3	4	5	3	5	2	3	5	5	3	5	5	3	3
23	M	1	4	4	1	4	4	3	4	3	3	5	3	3	5	5	4	2	4	3		4	3	5	4	5	3	3	2	5	5	4	4	1	4	4	3	4	3	1	3	4	1	3	4	3	5
30	M	1	5	4	4	5	4	3	3	3	4	4	4	1	3	4	5	3	5	2		5	3	3	5	2	4	3	2	4	4	3	5	4	5	4	3	3	3	4	1	4	4	1	4	4	5
31	M	1	4	3	5	4	5	3	3	2	5	5	4	4	1	4	4	3	4	3		4	3	5	1	4	4	4	3	4	4	3	5	5	4	5	3	3	2	5	4	5	5	4	5	4	3
24	M	1	5	3	3	5	2	4	3	2	4	4	3	5	4	5	4	3	3	3		4	3	3	3	3	4	4	4	1	1	4	4	4	1	1	3	5	5	5	5	4	5	5	4	5	3
25	M	1	4	3	5	1	4	4	4	3	4	4	3	5	5	4	5	3	3	2		4	5	3	3	2	5	5	4	4	3	5	5	4	4	3	1	3	4	4	4	1	4	4	1	1	3
26	M	1	5	4	5	3	5	4	5	2	5	5	4	5	3	5	2	4	3	2		5	5	4	3	2	4	4	3	5	3	4	4	3	5	3	4	1	4	5	4	4	5	4	4	3	1
27	M	1	4	5	5	3	4	5	4	3	3	5	3	3	5	1	4	4	4	3		4	4	2	4	3	4	4	3	5	5	2	1	4	3	4	5	4	5	4	3	5	4	3	5	3	4
28	M	1	3	5	4	3	1	5	3	3	4	4	4	1	5	3	5	4	5	2		2	4	2	5	2	5	5	4	5	5	4	4	3	2	5	5	5	4	1	4	3	1	4	3	4	5
29	M	1	4	5	4	3	3	5	3	2	5	5	4	4	5	3	4	5	4	3		3	2	5	4	3	3	5	3	3	4	5	4	4	4	5	4	4	1	4	3	2	4	3	2	5	5
32	M	1	5	4	4	2	2	4	3	2	4	4	3	5	4	4	3	4	5	4		4	3	3	3	3	4	4	4	1	4	4	3	3	4	4	5	4	4	4	4	4	4	4	4	5	4
33	M	1	4	3	3	2	4	2	5	2	5	5	4	5	4	5	4	4	4	5		4	5	3	3	2	5	5	4	4	5	4	4	3	2	5	4	3	5	3	3	4	3	3	4	4	5
34	M	1	3	3	2	3	2	5	4	3	3	5	3	3	5	2	1	4	3	4		5	5	4	3	2	4	4	3	5	4	5	4	4	4	5	1	4	3	4	3	5	5	4	5	3	3
35	M	1	4	4	5	4	3	3	3	3	4	4	4	1	1	4	4	4	1	1		5	4	3	4	3	3	5	3	3	5	2	1	4	3	4	4	3	2	3	2	4	4	1	1	3	5
36	M	1	3	3	3	4	5	3	3	2	5	5	4	4	3	5	5	4	4	3		3	5	2	3	3	4	4	3	5	1	4	4	4	1	1	4	4	4	4	4	5	4	4	3	1	3
37	M	1	5	3	5	5	5	4	3	2	4	4	3	5	3	4	4	3	5	3		3	4	2	3	2	5	5	4	5	3	5	5	4	4	3	3	3	4	3	4	4	3	5	3	4	1
38	M	1	4	3	4	4	4	2	4	3	4	4	3	5	5	2	1	4	3	4		5	2	4	3	2	4	4	5	5	3	4	4	3	5	3	5	4	5	4	5	1	4	3	4	5	4
39	M	1	4	3	3	2	4	2	5	2	5	5	4	5	5	4	4	3	2	5		5	4	2	4	3	4	4	3	5	5	3	4	2	3	2	5	4	3	4	3	4	3	2	5	5	5
40	M	1	4	3	2	3	2	5	4	3	3	5	3	3	4	5	4	4	4	5		4	5	1	1	2	4	3	3	3	3	4	4	4	1	1	4	4	4	1	1	4	4	4	5	4	4
41	M	1	4	4	5	4	3	3	3	3	4	4	4	1	4	4	3	3	4	4		2	3	4	4	5	4	5	3	3	2	5	5	4	4	3	5	5	4	4	3	3	3	4	4	5	4
42	M	1	4	3	3	4	5	3	3	2	5	5	4	4	5	4	4	3	2	5		4	2	4	3	2	5	5	4	3	2	4	4	3	5	3	4	4	3	5	3	4	3	2	5	4	3
43	M	1	4	3	5	5	5	4	3	2	4	4	3	5	4	5	4	4	4	5		4	2	5	3	3	4	4	2	4	3	4	4	3	5	5	2	1	4	3	4	4	4	4	5	1	4
44	M	1	5	3	3	4	5	3	5	2	5	5	4	5	2	5	4	3	3	5		2	5	4	3	4	2	4	2	5	2	5	5	4	5	5	4	4	3	2	5	1	4	3	4	4	3
45	M	1	4	4	1	4	4	3	4	3	3	5	3	3	3	3	3	3	4	4		3	3	3	4	4	3	2	5	4	3	3	5	3	3	4	5	4	4	4	5	4	4	1	1	4	4
46	M	1	5	4	4	5	4	3	3	3	4	4	4	1	5	3	3	2	5	5		5	3	3	3	4	4	3	3	3	3	4	4	4	1	4	4	3	3	4	4	5	4	4	3	3	3
47	M	1	4	3	5	4	5	3	3	2	5	5	4	4	5	4	3	2	4	4		5	4	3	3	5	4	5	3	3	2	5	5	4	4	5	4	4	3	2	5	4	3	5	3	5	4
48	M	1	5	3	3	5	2	4	3	2	4	4	3	5	4	2	4	3	4	4		4	3	4	3	5	5	5	4	3	2	4	4	3	5	4	5	4	4	4	5	4	2	3	2	5	4
49	M	1	4	3	5	1	4	4	4	3	4	4	3	5	4	2	5	2	5	5		5	2	3	4	2	5	4	3	4	3	3	5	3	3	5	2	1	4	3	4	4	4	1	1	4	4
50	M	1	5	4	5	3	5	4	5	2	5	5	4	5	2	5	4	3	3	5		4	2	3	3	1	3	5	2	3	3	4	4	3	5	1	4	4	4	1	1	5	4	4	3	5	5
51	M	1	4	5	5	3	4	5	4	3	3	5	3	3	3	3	3	3	4	4		2	4	3	3	5	3	4	2	3	2	5	5	4	5	3	5	5	4	4	3	4	3	5	3	4	4
52	M	1	3	5	4	3	1	5	3	3	4	4	4	1	5	3	3	2	5	5		4	2	4	3	5	5	2	4	3	2	4	4	5	5	3	4	4	3	5	3	4	3	5	5	2	1
53	M	1	4	5	4	3	3	5	3	2	5	5	4	4	5	4	3	2	4	4		3	3	3	4	4	5	4	2	4	3	4	4	3	5	5	3	4	2	3	2	5	4	5	5	4	4
54	M	1	5	4	4	2	2	4	3	2	4	4	3	5	4	2	4	3	4	4		5	3	3	5	3	4	3	3	3	3	4	4	4	1	1	4	4	4	1	1	5	3	3	4	5	4
60	M	1	4	3	3	2	4	2	5	2	5	5	4	5	4	2	5	2	5	5		5	4	3	4	3	4	5	3	3	2	5	5	4	4	3	5	5	4	4	3	4	4	1	4	4	3
61	M	1	3	3	2	3	2	5	4	3	3	5	3	3	2	5	4	3	3	5		4	2	4	3	2	5	5	4	3	2	4	4	3	5	3	4	4	3	5	3	5	4	4	5	4	4
73	M	1	4	4	5	4	3	3	3	3	4	4	4	1	3	3	3	3	4	4		4	2	4	4	3	4	4	2	4	3	4	4	3	5	5	2	1	4	3	4	4	3	5	4	5	4
74	M	1	3	3	3	4	5	3	3	2	5	5	4	4	5	3	3	2	5	5		4	2	5	3	3	2	4	2	5	2	5	5	4	5	5	4	4	3	2	5	5	3	3	5	2	1
78	M	1	5	3	5	5	5	4	3	2	4	4	3	5	5	4	3	2	4	4		2	5	4	3	2	3	2	5	4	3	3	5	3	3	4	5	4	4	4	5	4	3	5	1	4	4
55	M	1	4	3	4	4	4	2	4	3	4	4	3	5	4	3	4	3	3	5		3	3	3	3	2	4	3	3	3	3	4	4	4	1	4	4	3	3	4	4	5	4	5	3	5	5
56	M	1	4	3	3	2	4	2	5	2	5	5	4	5	5	2	3	3	4	4		5	3	3	4	3	4	5	3	3	2	5	5	4	4	5	4	4	3	2	5	4	5	5	3	4	4
57	M	1	4	3	2	3	2	5	4	3	3	5	3	3	4	2	3	2	5	5		5	4	3	5	2	5	5	4	3	2	4	4	3	5	4	5	4	4	4	5	4	3	5	5	3	4
58	M	1	4	4	5	4	3	3	3	3	4	4	4	1	2	4	3	2	4	4		4	3	4	4	3	5	4	3	4	3	3	5	3	3	5	2	1	4	3	4	4	4	1	1	4	4
59	M	1	4	3	3	4	5	3	3	2	5	5	4	4	4	2	4	3	4	4		5	2	3	3	3	3	5	2	3	3	4	4	3	5	1	4	4	4	1	1	4	3	5	3	4	4
62	M	1	4	3	5	5	5	4	3	2	4	4	3	5	5	3	5	2	5	5		4	2	3	3	2	3	4	2	3	2	5	5	4	5	3	5	5	4	4	3	4	3	5	5	2	1
63	M	1	3	3	3	4	4	4	1	3	3	3	3	4	4	3	4	3	3	5		2	4	3	3	2	5	2	4	3	2	4	4	5	5	3	4	4	3	5	3	5	4	5	5	4	4
64	M	1	3	3	2	5	5	4	4	5	3	3	2	5	4	3	3	3	4	4		4	2	4	4	3	5	4	2	4	3	4	4	3	5	5	3	4	2	3	2	5	3	3	4	5	4
65	M	1	4	3	2	4	4	3	5	5	4	3	2	4	5	3	3	2	5	5		3	3	3	3	3	3	4	5	5	4	4	4	3	4	4	5	3	3	4	4	4	4	1	4	4	3
66	M	1	2	4	3	4	4	3	5	4	3	4	3	3	2	4	3	2	4	4		5	3	3	4	3	5	2	5	5	4	3	2	4	4	3	5	2	5	5	4	3	2	4	3	3	5
67	M	1	2	5	2	5	5	4	5	5	2	3	3	4	4	4	4	3	4	4		5	4	3	3	4	4	3	5	4	3	4	3	3	3	4	4	3	5	4	3	4	3	3	3	1	5
68	M	1	5	4	3	3	5	3	3	4	2	3	2	5	5	4	5	2	5	5		4	2	4	2	3	3	3	3	5	2	3	3	4	2	3	3	3	3	5	2	3	3	4	2	4	4
69	M	1	3	3	3	4	4	4	1	2	4	3	2	4	4	5	4	3	3	5		4	2	4	4	3	4	4	2	4	3	4	4	3	5	5	2	1	4	3	4	4	3	5	4	5	4
70	M	1	3	3	2	5	5	4	4	4	2	4	3	4	1	5	3	3	4	4		4	2	5	3	3	2	4	2	5	2	5	5	4	5	5	4	4	3	2	5	5	3	3	5	2	1
71	M	1	4	3	2	4	4	3	5	5	3	5	4	5	3	5	3	2	5	5		2	5	4	3	2	3	2	5	4	3	3	5	3	3	4	5	4	4	4	5	4	3	5	1	4	4
72	M	1	3	3	4	5	4	3	2	1	3	4	4	4	2	4	3	2	4	4		3	3	3	3	2	4	3	3	3	3	4	4	4	1	4	4	3	3	4	4	5	4	5	3	5	5
75	M	1	3	3	4	5	4	3	2	3	3	3	3	3	4	2	5	2	5	5		5	3	3	4	3	4	5	3	3	2	5	5	4	4	5	4	4	3	2	5	4	5	5	3	4	4
76	M	1	3	5	3	3	5	2	1	4	3	4	4	4	3	5	5	3	2	5		5	4	3	5	2	5	5	4	3	2	4	4	3	5	4	5	4	4	4	5	4	3	5	5	3	4
77	M	1	4	4	3	5	5	4	4	3	2	5	5	5	4	5	3	4	3	3		4	3	4	4	3	5	4	3	4	3	3	5	3	3	5	2	1	4	3	4	4	4	1	1	4	4
79	M	1	5	5	4	5	4	5	4	4	4	5	3	5	3	3	5	4	5	3		5	2	3	3	3	3	5	2	3	3	4	4	3	5	1	4	4	4	1	1	4	3	5	3	4	4
80	M	1	4	4	5	5	4	4	3	3	4	4	4	4	4	1	5	5	5	4		4	2	3	3	2	3	4	2	3	2	5	5	4	5	3	5	5	4	4	3	4	3	5	5	2	1
81	M	1	4	4	3	5	5	4	4	3	2	5	5	5	4	4	5	4	4	4		2	4	3	3	2	5	2	4	3	2	4	4	5	5	3	4	4	3	5	3	5	4	5	5	4	4
82	M	1	5	5	4	5	4	5	4	4	4	5	4	4	3	5	4	5	5	4		4	2	4	4	3	5	4	2	4	3	4	4	3	5	5	3	4	2	3	2	5	3	3	4	5	4
83	M	1	3	5	3	3	5	2	1	4	3	4	5	5	4	5	4	4	4	3		3	3	3	3	3	3	4	5	5	4	4	4	3	4	4	5	3	3	4	4	4	4	1	4	4	3
94	M	1	4	4	4	1	1	4	4	4	1	1	3	5	3	3	5	4	4	3		3	4	5	5	3	3	3	3	4	3	3	4	4	4	5	4	3	5	4	3	4	3	3	3	1	5
98	M	1	5	5	4	4	3	5	5	4	4	3	4	4	4	1	1	5	5	4		3	3	5	5	5	4	3	2	4	4	5	5	4	4	3	3	3	3	5	2	3	3	4	2	4	4
84	M	1	4	4	3	5	3	4	4	3	5	3	5	5	4	4	3	3	5	3		4	3	4	4	4	2	4	3	4	4	3	5	5	4	4	2	1	4	3	4	4	3	5	4	5	4
85	M	1	4	4	3	5	5	2	1	4	3	4	4	4	3	5	3	4	4	4		5	3	3	2	4	2	5	2	5	5	4	5	4	5	4	4	4	3	2	5	5	3	3	5	2	1
86	M	1	5	5	4	5	5	4	4	3	2	5	4	4	3	5	5	5	5	4		5	3	2	3	2	5	4	3	3	5	3	3	5	2	1	5	4	4	4	5	4	3	5	1	4	4
87	M	1	3	5	3	3	4	5	4	4	4	5	5	5	4	5	5	4	4	3		3	4	5	4	3	3	3	3	4	4	4	1	1	4	4	4	3	3	4	4	5	4	5	3	5	5
88	M	1	4	4	4	1	4	4	3	3	4	4	3	5	3	3	4	5	4	3		4	3	3	4	5	3	3	2	5	5	4	4	3	5	5	4	4	3	2	5	4	5	5	3	4	4
89	M	1	5	5	4	4	5	4	4	3	2	5	4	4	4	1	4	5	4	3		3	3	5	5	5	4	3	2	4	4	3	5	3	4	4	5	4	4	4	5	4	3	5	5	3	4
90	M	1	4	4	3	5	4	5	4	4	4	5	5	5	4	4	5	3	5	2		4	3	4	4	4	2	4	3	4	4	3	5	5	2	1	2	1	4	3	4	4	4	1	1	4	4
100	M	1	3	5	3	3	5	2	1	4	3	4	4	4	3	5	4	5	5	4		5	3	3	2	4	2	5	2	5	5	4	5	5	4	4	4	4	4	1	1	4	3	5	3	4	4
91	M	1	4	4	3	5	1	4	4	4	1	1	5	5	4	5	2	5	4	5		5	3	2	3	2	5	4	3	3	5	3	3	4	5	4	5	5	4	4	3	4	3	5	5	2	1
92	M	1	5	5	4	5	3	5	5	4	4	3	3	5	3	3	3	5	4	4		3	4	5	4	3	3	3	3	4	4	4	1	4	4	3	4	4	3	5	3	5	4	5	5	4	4
93	M	1	4	4	5	5	3	4	4	3	5	3	1	4	4	4	1	5	5	4		4	3	3	4	5	3	3	2	5	5	4	4	5	4	4	3	4	2	3	2	5	3	3	4	5	4
95	M	1	4	4	3	5	5	3	4	2	3	2	3	5	5	4	4	5	4	5		3	3	5	5	5	4	3	2	4	4	3	5	4	5	4	5	3	3	4	4	4	4	1	4	4	3
96	M	1	5	5	4	5	5	5	2	4	3	2	3	4	4	3	5	3	5	2		2	3	4	5	4	3	4	3	3	5	3	3	5	2	1	4	3	5	4	3	4	3	3	3	1	5
97	M	1	3	5	3	3	5	5	4	2	4	3	5	2	1	4	3	1	1	4		5	4	4	3	5	2	3	3	4	4	3	5	1	4	4	3	3	3	5	2	3	3	4	2	4	4
99	M	1	4	4	4	1	3	4	5	3	5	2	5	4	4	3	2	4	3	5		4	3	5	3	4	2	3	2	5	5	4	5	3	5	5	2	1	4	3	4	4	3	5	4	5	4
101	M	1	5	5	4	4	1	4	4	3	4	3	4	5	4	4	4	5	3	4		4	3	5	5	2	4	3	2	4	4	5	5	3	4	4	4	4	3	2	5	5	3	3	5	2	1
102	M	1	4	4	3	5	4	5	4	3	3	3	4	4	3	3	4	5	5	2		5	4	5	5	4	2	4	3	4	4	3	5	5	3	4	5	4	4	4	5	4	3	5	1	4	4
103	M	1	4	4	3	5	5	4	5	3	3	2	5	4	4	3	2	5	5	4		5	3	3	4	5	3	5	2	5	5	4	5	5	5	2	4	3	3	4	4	5	4	5	3	5	5
104	M	1	5	5	4	5	3	5	2	4	3	2	4	5	4	4	4	3	4	5		4	4	1	4	4	3	4	3	3	5	3	3	5	5	4	4	4	3	2	5	4	5	5	3	4	4
105	M	1	3	5	3	3	5	1	4	4	4	3	5	2	1	4	3	1	4	4		5	4	4	5	4	3	3	3	4	4	4	1	3	4	5	5	4	4	4	5	4	3	5	5	3	4
105	M	1	4	4	4	1	5	3	5	4	5	2	1	4	4	4	1	4	5	4		4	3	5	4	5	3	3	2	5	5	4	4	1	4	4	2	1	4	3	4	4	4	1	1	4	4
107	M	1	5	5	4	4	5	3	4	5	4	3	3	5	5	4	4	5	4	5		5	3	3	5	2	4	3	2	4	4	3	5	4	5	4	4	4	4	1	1	4	3	5	3	4	4
108	M	1	4	4	3	5	4	4	3	4	5	4	3	4	4	3	5	3	5	2		4	3	5	1	4	4	4	3	4	4	3	5	5	4	5	5	5	4	4	3	4	3	5	5	2	1
109	M	1	5	5	4	5	4	5	4	4	4	5	5	3	4	2	3	5	1	4		4	3	3	3	3	4	4	4	1	1	4	4	4	1	1	4	4	3	5	3	5	4	5	5	4	4
110	M	1	3	5	3	3	5	2	1	4	3	4	5	5	2	4	3	5	3	5		4	5	3	3	2	5	5	4	4	3	5	5	4	4	3	3	4	2	3	2	5	3	3	4	5	4
111	M	1	4	4	4	1	1	4	4	4	1	1	5	3	3	5	1	5	3	4		5	5	4	3	2	4	4	3	5	3	4	4	3	5	3	5	3	3	4	4	4	4	1	4	4	3
112	M	1	5	5	4	4	3	5	5	4	4	3	4	4	1	5	3	5	5	3		4	4	2	4	3	4	4	3	5	5	2	1	4	3	4	3	4	2	5	5	4	4	4	3	3	5
113	M	1	4	4	3	5	3	4	4	3	5	3	5	4	4	5	3	5	5	5		2	4	2	5	2	5	5	4	5	5	4	4	3	2	5	4	3	5	4	3	4	3	3	3	1	5
114	M	1	4	4	3	5	5	2	1	4	3	4	4	3	5	4	4	3	5	5		3	2	5	4	3	3	5	3	3	4	5	4	4	4	5	3	3	3	5	2	3	3	4	2	4	4
115	M	1	5	5	4	5	5	4	4	3	2	5	5	4	5	4	5	1	3	4		4	3	3	3	3	4	4	4	1	4	4	3	3	4	4	2	1	4	3	4	4	3	5	4	5	4
116	M	1	3	5	3	3	4	5	4	4	4	5	5	3	3	5	2	4	1	4		4	5	3	3	2	5	5	4	4	5	4	4	3	2	5	4	4	3	2	5	5	3	3	5	2	1
100	M	1	4	4	4	1	4	4	3	3	4	4	4	4	1	1	4	5	4	5		5	5	4	3	2	4	4	3	5	4	5	4	4	4	5	5	4	4	4	5	4	3	5	1	4	4
117	M	1	5	5	4	4	5	4	4	3	2	5	5	4	4	3	5	5	5	4		5	4	3	4	3	3	5	3	3	5	2	1	4	3	4	4	3	3	4	4	5	4	5	3	5	5
118	M	1	4	4	3	5	4	5	4	4	4	5	4	3	2	5	4	5	3	5		3	5	2	3	3	4	4	3	5	1	4	4	4	1	1	4	4	3	2	5	4	5	5	3	4	4
119	M	1	5	5	4	5	2	5	4	3	3	5	4	3	2	5	4	3	5	4		3	4	2	3	2	5	5	4	5	3	5	5	4	4	3	5	4	4	4	5	4	3	5	5	3	4
120	M	2	3	5	3	3	3	3	3	3	4	4	4	3	2	5	3	4	4	4		5	2	4	3	2	4	4	5	5	3	4	4	3	5	3	2	1	4	3	4	4	4	1	1	4	4
121	M	2	5	3	5	4	3	5	3	3	5	2	1	4	3	4	3	5	2	1		5	4	2	4	3	4	4	3	5	5	3	4	2	3	2	4	4	4	1	1	4	3	5	3	4	4
122	M	2	5	3	4	5	4	4	3	5	5	4	4	3	2	5	4	5	4	4		4	5	1	1	2	4	3	3	3	3	4	4	4	1	1	5	5	4	4	3	4	3	5	5	2	1
123	M	2	4	4	3	4	5	5	4	5	4	5	4	4	4	5	2	4	5	4		2	3	4	4	5	4	5	3	3	2	5	5	4	4	3	4	4	3	5	3	5	4	5	5	4	4
124	M	2	4	5	4	4	4	4	5	5	4	4	3	3	4	4	1	4	4	3		4	2	4	3	2	5	5	4	3	2	4	4	3	5	3	3	4	2	3	2	5	3	3	4	5	4
125	M	2	5	2	1	4	4	4	3	5	5	4	4	3	2	5	5	5	4	4		4	2	5	3	3	4	4	2	4	3	4	4	3	5	5	5	3	3	4	4	4	4	1	4	4	3
126	M	2	1	4	4	4	5	5	4	5	4	5	4	4	4	5	4	4	5	4		2	5	4	3	4	2	4	2	5	2	5	5	4	5	5	3	4	3	4	4	3	3	3	5	4	5
127	M	2	3	5	5	4	3	5	3	3	5	2	1	4	3	4	4	5	2	1		3	3	3	4	4	3	2	5	4	3	3	5	3	3	4	3	4	1	1	4	4	3	2	5	3	3
128	M	2	3	4	4	3	4	4	4	1	1	4	4	4	1	1	4	1	4	4		5	3	3	3	4	4	3	3	3	3	4	4	4	1	4	3	4	4	3	5	4	4	4	4	4	1
129	M	2	5	2	1	4	5	5	4	4	3	5	5	4	4	3	4	3	5	5		5	4	3	3	5	4	5	3	3	2	5	5	4	4	5	4	3	5	3	2	1	4	5	4	4	4
130	M	2	5	4	4	3	4	4	3	5	3	4	4	3	5	3	5	3	4	4		4	3	4	3	5	5	5	4	3	2	4	4	3	5	4	5	2	3	2	4	4	4	3	4	3	3
131	M	2	4	5	4	4	4	4	3	5	5	2	1	4	3	4	3	5	2	1		5	2	3	4	2	5	4	3	4	3	3	5	3	3	5	5	4	1	1	5	5	4	2	3	3	4
132	M	2	4	4	3	3	5	5	4	5	5	4	4	3	2	5	2	5	4	4		4	2	3	3	1	3	5	2	3	3	4	4	3	5	1	3	4	4	3	4	4	3	4	4	3	5
133	M	2	5	4	4	3	3	5	3	3	4	5	4	4	4	5	4	4	5	4		2	4	3	3	5	3	4	2	3	2	5	5	4	5	3	4	3	5	3	3	4	2	5	5	3	3
134	M	2	4	5	4	4	4	4	4	1	4	4	3	3	4	4	4	4	4	3		4	2	4	3	5	5	2	4	3	2	4	4	5	5	3	3	3	5	5	5	3	3	5	4	3	5
135	M	2	2	5	4	3	5	5	4	4	5	4	4	3	2	5	2	5	4	4		3	3	3	4	4	5	4	2	4	3	4	4	3	5	5	3	3	4	3	5	4	5	4	5	4	5
136	M	2	3	3	3	3	4	4	3	5	4	5	4	4	4	5	4	4	5	4		5	3	3	5	3	4	3	3	3	3	4	4	4	1	1	4	2	5	2	5	3	3	5	4	5	5
137	M	2	4	4	3	5	3	5	3	3	5	2	1	4	3	4	3	5	2	1		5	4	3	4	3	4	5	3	3	2	5	5	4	4	3	5	3	3	4	4	4	1	5	4	3	5
138	M	2	5	5	4	5	4	4	3	5	1	4	4	4	1	1	1	1	4	4		4	2	4	3	2	5	5	4	3	2	4	4	3	5	3	4	4	1	5	4	4	4	4	4	4	1
139	M	2	3	5	3	3	5	5	4	5	3	5	5	4	4	3	4	3	5	5		4	2	4	4	3	4	4	2	4	3	4	4	3	5	5	4	4	4	3	4	3	3	1	4	3	5
140	M	2	4	4	4	1	4	4	5	5	3	4	4	3	5	3	5	3	4	4		4	2	5	3	3	2	4	2	5	2	5	5	4	5	5	4	3	3	2	3	3	4	3	4	3	5
141	M	2	5	5	4	4	4	4	3	5	5	3	4	2	3	2	3	5	3	4		2	5	4	3	2	3	2	5	4	3	3	5	3	3	4	3	3	4	4	4	3	5	3	5	4	5
142	M	2	4	4	3	5	5	5	4	5	5	5	2	4	3	2	3	5	5	2		3	3	3	3	2	4	3	3	3	3	4	4	4	1	4	4	3	5	5	5	3	3	2	5	3	3
143	M	2	5	5	4	5	3	5	3	3	5	5	4	2	4	3	4	5	5	4		5	3	3	4	3	4	5	3	3	2	5	5	4	4	5	5	3	3	5	4	3	5	3	5	4	5
145	M	2	3	5	3	3	4	4	4	1	3	4	5	3	5	2	5	3	4	5		5	4	3	5	2	5	5	4	3	2	4	4	3	5	4	4	3	5	4	5	4	5	2	5	3	3
146	M	2	4	4	4	1	5	5	4	4	1	4	4	3	4	3	4	1	4	4		4	3	4	4	3	5	4	3	4	3	3	5	3	3	5	5	4	5	5	4	5	5	4	4	4	1
147	M	2	5	5	4	4	4	4	3	5	4	5	4	3	3	3	3	4	5	4		5	2	3	3	3	3	5	2	3	3	4	4	3	5	1	4	5	5	5	4	3	5	5	4	4	4
148	M	2	4	4	3	5	4	4	3	5	5	4	5	3	3	2	3	5	4	5		4	2	3	3	2	3	4	2	3	2	5	5	4	5	3	4	3	5	4	4	4	1	3	4	3	3
149	M	2	4	4	3	5	5	5	4	5	3	5	2	4	3	2	3	3	5	2		2	4	3	3	2	5	2	4	3	2	4	4	5	5	3	4	4	1	1	4	3	5	2	3	3	4
150	M	2	5	5	4	5	3	5	3	3	5	1	4	4	4	3	4	5	1	4		4	2	4	4	3	5	4	2	4	3	4	4	3	5	5	4	3	5	3	4	3	5	4	4	3	5
151	M	2	3	5	3	3	4	4	4	1	5	3	5	4	5	2	5	5	3	5		3	3	3	3	3	3	4	5	5	4	4	4	3	4	4	5	3	3	3	5	4	5	5	5	3	3
152	M	2	4	4	4	1	5	5	4	4	5	3	4	5	4	3	4	5	3	4		5	3	3	4	3	5	2	5	5	4	3	2	4	4	3	4	4	1	2	5	3	3	5	4	3	5
153	M	2	3	5	4	3	4	4	3	5	4	4	3	4	5	4	5	4	4	3		5	4	3	3	4	4	3	5	4	3	4	3	3	3	4	4	4	4	3	5	4	5	4	5	4	5
154	M	2	4	4	4	3	5	5	4	5	4	5	4	4	4	5	5	4	5	4		4	2	4	2	3	3	3	3	5	2	3	3	4	2	3	4	3	3	2	5	3	3	5	4	5	5
155	M	2	5	2	1	4	3	5	3	3	5	2	1	4	3	4	4	5	2	1		4	2	4	4	3	4	4	2	4	3	4	4	3	5	5	3	3	4	4	4	4	1	5	4	3	5
156	M	2	5	4	4	5	4	4	4	1	1	4	4	4	1	1	4	1	4	4		4	2	5	3	3	2	4	2	5	2	5	5	4	5	5	4	3	5	5	4	4	4	4	4	4	1
157	M	2	4	5	4	4	5	5	4	4	3	5	5	4	4	3	5	5	5	4		2	5	4	3	2	3	2	5	4	3	3	5	3	3	4	5	3	3	3	4	3	3	1	4	3	5
158	M	2	4	4	3	3	4	4	3	5	3	4	4	3	5	3	5	3	5	3		3	3	3	3	2	4	3	3	3	3	4	4	4	1	4	4	3	5	2	3	3	4	3	4	3	5
159	M	2	5	4	4	2	4	4	3	5	5	2	1	4	3	4	4	4	4	4		5	3	3	4	3	4	5	3	3	2	5	5	4	4	5	5	4	5	4	4	3	5	3	5	4	5
160	M	2	4	5	4	1	5	5	4	5	5	4	4	3	2	5	4	5	5	4		5	4	3	5	2	5	5	4	3	2	4	4	3	5	4	4	5	5	5	5	3	3	2	5	3	3
161	M	2	5	2	1	3	3	5	3	3	4	5	4	4	4	5	3	4	4	3		4	3	4	4	3	5	4	3	4	3	3	5	3	3	5	4	3	5	5	4	3	5	3	5	4	3
162	M	2	1	4	4	3	4	4	4	1	4	4	3	3	4	4	3	4	4	3		5	2	3	3	3	3	5	2	3	3	4	4	3	5	1	4	4	1	4	5	4	5	5	1	4	4
163	M	2	3	5	5	3	5	5	4	4	5	4	4	3	2	5	4	5	5	4		4	2	3	3	2	3	4	2	3	2	5	5	4	5	3	4	3	5	5	4	5	5	5	3	4	3
164	M	2	3	4	4	4	4	4	3	5	4	5	4	4	4	5	4	3	5	3		2	4	3	3	2	5	2	4	3	2	4	4	5	5	3	5	3	3	5	4	3	5	5	3	5	3
165	M	2	5	2	1	4	5	5	4	5	2	5	4	3	3	5	5	4	4	4		4	2	4	4	3	5	4	2	4	3	4	4	3	5	5	4	4	1	4	4	4	1	5	5	4	4
166	M	2	5	4	4	4	3	5	3	3	3	3	3	3	4	4	5	5	5	4		3	3	3	3	3	3	4	5	5	4	4	4	3	4	4	4	4	4	1	4	3	5	4	4	4	4
167	M	2	4	5	4	5	4	4	3	5	5	5	5	4	5	3	5	4	4	3		3	4	5	5	3	3	3	3	4	3	3	4	4	4	5	4	3	3	3	4	3	5	4	5	4	3
168	M	2	4	4	3	3	5	5	4	5	3	3	5	3	4	4	4	5	5	4		3	3	5	5	5	4	3	2	4	4	5	5	4	4	3	3	3	4	3	5	4	5	4	3	3	3
169	M	2	5	4	4	4	3	5	3	3	5	4	4	4	1	4	5	3	5	3		4	3	4	4	4	2	4	3	4	4	3	5	5	4	4	4	3	5	2	5	3	3	4	4	4	3
170	M	2	4	5	4	5	4	4	4	1	5	5	5	4	4	4	3	4	4	3		5	3	3	2	4	2	5	2	5	5	4	5	4	5	4	5	3	3	3	3	4	4	5	4	5	3
171	M	2	5	2	1	4	5	5	4	4	5	4	4	3	4	5	4	5	5	4		5	3	2	3	2	5	4	3	3	5	3	3	5	2	1	4	3	5	5	2	1	4	3	5	4	5
172	M	2	1	4	4	5	4	4	3	5	4	4	4	3	3	3	5	3	5	3		3	4	5	4	3	3	3	3	4	4	4	1	1	4	4	5	4	5	1	4	4	5	4	5	4	3
173	M	2	3	5	5	3	5	5	4	5	4	5	5	4	4	4	3	4	4	4		4	3	3	4	5	3	3	2	5	5	4	4	3	5	5	4	5	5	3	5	5	4	5	5	4	4
174	M	2	3	4	4	4	3	5	3	3	5	3	5	3	4	5	4	5	5	4		3	3	5	5	5	4	3	2	4	4	3	5	3	4	4	4	3	5	3	4	4	4	3	5	4	3
175	M	2	5	3	4	5	4	4	4	1	1	4	4	4	1	4	5	4	4	3		4	3	4	4	4	2	4	3	4	4	3	5	5	2	1	4	4	1	5	2	1	4	4	1	4	3
176	M	2	5	5	2	3	5	5	4	4	3	5	5	4	4	5	4	5	5	4		5	3	3	2	4	2	5	2	5	5	4	5	5	4	4	4	3	5	5	4	4	4	3	5	5	4
177	M	2	5	5	4	4	4	4	3	5	3	4	4	3	5	3	5	3	5	3		5	3	2	3	2	5	4	3	3	5	3	3	4	5	4	4	3	5	3	4	4	4	3	5	5	3
178	M	2	3	4	5	5	4	4	3	5	5	5	5	4	4	4	3	4	4	4		3	4	5	4	3	3	3	3	4	4	4	1	4	4	3	5	3	3	3	4	3	3	1	4	3	5
179	M	2	1	4	4	4	5	5	4	5	5	3	5	3	4	5	4	5	5	4		4	3	3	4	5	3	3	2	5	5	4	4	5	4	4	4	3	5	2	3	3	4	3	4	3	5
180	M	2	4	5	4	5	3	5	3	3	4	4	4	3	2	3	5	4	4	3		3	3	5	5	5	4	3	2	4	4	3	5	4	5	4	5	4	5	4	4	3	5	3	5	4	5
181	M	2	5	4	5	3	4	4	4	1	4	5	5	4	4	4	4	4	4	3		2	3	4	5	4	3	4	3	3	5	3	3	5	2	1	4	5	5	5	5	3	3	2	5	3	3
182	M	2	3	5	2	4	5	5	4	4	5	3	5	3	5	5	4	5	5	4		5	4	4	3	5	2	3	3	4	4	3	5	1	4	4	4	3	5	5	4	3	5	3	5	4	3
183	M	2	5	1	4	5	4	4	3	5	4	4	4	4	4	4	5	3	5	3		4	3	5	3	4	2	3	2	5	5	4	5	3	5	5	4	4	1	4	5	4	5	5	1	4	4
184	M	2	5	3	5	4	5	5	4	5	2	5	5	4	4	5	3	4	4	4		4	3	5	5	2	4	3	2	4	4	5	5	3	4	4	4	3	5	5	4	5	5	5	3	4	3
185	M	2	5	3	4	4	3	5	3	3	3	4	4	3	5	3	4	5	5	4		5	4	5	5	4	2	4	3	4	4	3	5	5	3	4	5	3	3	5	4	3	5	5	3	5	3
186	M	2	4	4	3	5	3	3	3	4	5	5	5	4	2	4	5	4	4	3		5	3	3	4	5	3	5	2	5	5	4	5	5	5	2	4	4	1	4	4	4	1	5	5	4	4
187	M	2	4	5	4	5	5	2	3	5	5	3	5	3	4	5	4	5	5	4		4	4	1	4	4	3	4	3	3	5	3	3	5	5	4	4	4	4	1	4	3	5	4	4	4	4
188	M	2	5	2	1	5	5	4	4	4	4	4	4	4	5	4	5	3	5	3		5	4	4	5	4	3	3	3	4	4	4	1	3	4	5	4	3	3	3	4	3	5	4	5	4	3
189	M	2	1	4	4	3	4	5	5	4	4	5	5	4	4	4	3	3	3	3		4	3	5	4	5	3	3	2	5	5	4	4	1	4	4	3	3	4	3	5	4	5	4	3	3	3
190	M	2	2	3	4	1	4	4	4	5	5	4	4	3	3	5	3	5	2	3		5	3	3	5	2	4	3	2	4	4	3	5	4	5	4	4	3	5	2	5	3	3	4	4	4	3
191	M	2	5	3	5	5	3	5	5	3	5	4	4	3	4	5	5	5	4	4		4	3	5	1	4	4	4	3	4	4	3	5	5	4	5	5	3	3	3	3	4	4	5	4	5	3
192	M	2	4	4	4	4	4	4	4	4	4	5	5	4	1	5	5	5	3	5		4	3	3	3	3	4	4	4	1	1	4	4	4	1	1	4	3	5	5	2	1	4	3	5	4	5
193	M	2	1	4	5	1	4	5	1	4	5	3	5	3	4	3	4	4	4	4		4	5	3	3	2	5	5	4	4	3	5	5	4	4	3	5	4	5	1	4	4	5	4	5	4	3
194	M	2	4	4	3	4	4	3	4	4	3	4	4	4	4	1	4	1	4	5		5	5	4	3	2	4	4	3	5	3	4	4	3	5	3	4	5	5	3	5	5	4	5	5	4	4
195	M	2	4	5	4	4	5	4	4	5	4	5	5	4	5	3	5	4	4	3		4	4	2	4	3	4	4	3	5	5	2	1	4	3	4	4	3	5	3	4	4	4	3	5	4	3
196	M	2	3	3	5	3	3	5	3	3	5	4	4	3	4	4	4	4	5	4		2	4	2	5	2	5	5	4	5	5	4	4	3	2	5	4	4	1	5	2	1	4	4	1	4	3
197	M	2	4	4	3	4	4	3	4	4	3	5	5	4	1	4	5	3	3	5		3	2	5	4	3	3	5	3	3	4	5	4	4	4	5	4	3	5	5	4	4	4	3	5	5	4
198	M	2	4	5	4	4	5	4	4	5	4	3	5	3	4	4	3	4	4	3		4	3	3	3	3	4	4	4	1	4	4	3	3	4	4	4	3	5	3	4	4	4	3	5	5	3
199	M	2	1	4	5	1	4	5	1	4	5	3	3	3	4	5	4	4	5	4		4	5	3	3	2	5	5	4	4	5	4	4	3	2	5	5	3	3	3	4	3	3	1	4	3	5
200	M	2	4	5	4	4	5	4	4	5	4	5	2	3	3	3	5	1	4	5		5	5	4	3	2	4	4	3	5	4	5	4	4	4	5	4	3	5	2	3	3	4	3	4	3	5
201	M	2	5	3	5	5	3	5	5	3	5	5	4	4	4	4	3	4	5	4		5	4	3	4	3	3	5	3	3	5	2	1	4	3	4	5	4	5	4	4	3	5	3	5	4	5
202	M	2	4	4	3	4	4	3	4	4	3	5	3	5	4	5	4	5	3	5		3	5	2	3	3	4	4	3	5	1	4	4	4	1	1	4	5	5	5	5	3	3	2	5	3	3
203	M	2	4	5	4	4	5	4	4	5	4	4	4	4	1	4	5	4	4	3		3	4	2	3	2	5	5	4	5	3	5	5	4	4	3	4	3	5	5	4	3	5	3	5	4	3
204	M	2	2	3	5	2	3	5	2	3	5	1	4	5	4	5	4	4	5	4		5	2	4	3	2	4	4	5	5	3	4	4	3	5	3	4	4	1	4	5	4	5	5	1	4	4
205	M	2	4	4	4	4	4	4	4	4	4	4	4	3	5	3	5	2	3	5		5	4	2	4	3	4	4	3	5	5	3	4	2	3	2	4	3	5	5	4	5	5	5	3	4	3
206	M	2	5	5	4	5	5	4	5	5	4	4	5	4	4	4	3	4	4	4		4	5	1	1	2	4	3	3	3	3	4	4	4	1	1	5	3	3	5	4	3	5	5	3	5	3
207	M	2	4	4	5	4	4	5	4	4	5	3	3	5	4	5	4	5	5	4		2	3	4	4	5	4	5	3	3	2	5	5	4	4	3	4	4	1	4	4	4	1	5	5	4	4
208	M	2	4	5	3	4	5	3	4	5	3	4	4	3	2	3	5	4	4	5		4	2	4	3	2	5	5	4	3	2	4	4	3	5	3	4	4	4	1	4	3	5	4	4	4	4
209	M	2	5	3	4	5	3	4	5	3	4	4	5	4	4	4	4	4	5	3		4	2	5	3	3	4	4	2	4	3	4	4	3	5	5	4	3	3	3	4	3	5	4	5	4	3
210	M	2	2	4	5	2	4	5	2	4	5	1	4	5	5	5	4	5	3	4		2	5	4	3	4	2	4	2	5	2	5	5	4	5	5	3	3	4	3	5	4	5	4	3	3	3
211	M	2	4	5	4	4	5	4	4	5	4	4	5	4	4	4	5	2	4	5		3	3	3	4	4	3	2	5	4	3	3	5	3	3	4	4	3	5	2	5	3	3	4	4	4	3
212	M	2	5	4	5	5	4	5	5	4	5	5	3	5	4	5	3	4	5	4		5	3	3	3	4	4	3	3	3	3	4	4	4	1	4	5	3	3	3	3	4	4	5	4	5	3
213	M	2	4	4	3	4	4	3	4	4	3	4	4	3	5	3	4	5	4	5		5	4	3	3	5	4	5	3	3	2	5	5	4	4	5	4	3	5	5	2	1	4	3	5	4	5
214	M	2	3	5	3	3	5	3	3	5	3	4	5	4	2	4	5	4	4	3		4	3	4	3	5	5	5	4	3	2	4	4	3	5	4	5	4	5	1	4	4	5	4	5	4	3
215	M	2	4	5	5	4	5	5	4	5	5	2	3	5	4	5	4	3	5	3		5	2	3	4	2	5	4	3	4	3	3	5	3	3	5	4	5	5	3	5	5	4	5	5	4	4
216	M	2	1	5	5	1	5	5	1	5	5	4	4	4	5	4	5	4	5	5		4	2	3	3	1	3	5	2	3	3	4	4	3	5	1	4	3	5	3	4	4	4	3	5	4	3
217	M	2	4	3	4	4	3	4	4	3	4	5	5	4	4	4	3	1	5	5		2	4	3	3	5	3	4	2	3	2	5	5	4	5	3	4	4	1	5	2	1	4	4	1	4	3
218	M	2	4	1	4	4	1	4	4	1	4	4	4	5	3	5	3	4	3	4		4	2	4	3	5	5	2	4	3	2	4	4	5	5	3	4	3	5	5	4	4	4	3	5	5	4
219	M	2	2	2	2	2	5	3	5	3	3	4	5	3	4	5	5	4	1	4		3	3	3	4	4	5	4	2	4	3	4	4	3	5	5	4	3	5	3	4	4	4	3	5	5	3
220	M	2	4	4	3	4	4	4	4	3	3	5	3	4	1	5	5	5	3	5		5	3	3	5	3	4	3	3	3	3	4	4	4	1	1	5	3	3	3	4	3	3	1	4	3	5
221	M	2	3	5	3	3	1	4	5	2	2	2	4	5	4	3	4	4	4	4		5	4	3	4	3	4	5	3	3	2	5	5	4	4	3	4	3	5	2	3	3	4	3	4	3	5
222	M	2	4	5	5	4	4	4	3	3	3	4	5	4	4	1	4	1	4	5		4	2	4	3	2	5	5	4	3	2	4	4	3	5	3	5	4	5	4	4	3	5	3	5	4	5
223	M	2	1	5	5	1	4	5	4	3	3	5	4	5	4	3	3	4	4	3		4	2	4	4	3	4	4	2	4	3	4	4	3	5	5	4	5	5	5	5	3	3	2	5	3	3
224	M	2	4	3	4	4	3	3	5	3	4	4	4	3	4	3	4	4	5	4		4	2	5	3	3	2	4	2	5	2	5	5	4	5	5	4	3	5	5	4	3	5	3	5	4	3
225	M	2	4	1	4	4	4	4	3	4	4	3	5	3	3	4	4	3	3	5		2	5	4	3	2	3	2	5	4	3	3	5	3	3	4	4	4	1	4	5	4	5	5	1	4	4
226	M	3	2	2	2	2	4	5	4	5	4	4	5	5	2	5	4	4	4	3		3	3	3	3	2	4	3	3	3	3	4	4	4	1	4	4	3	5	5	4	5	5	5	3	4	3
227	M	3	4	5	3	5	1	4	5	5	5	1	5	5	4	5	5	4	5	4		5	3	3	4	3	4	5	3	3	2	5	5	4	4	5	5	3	3	5	4	3	5	5	3	5	3
229	M	3	3	4	4	4	4	5	4	4	5	4	3	4	5	4	5	1	4	5		5	4	3	5	2	5	5	4	3	2	4	4	3	5	4	4	4	1	4	4	4	1	5	5	4	4
228	M	3	4	1	4	5	5	3	5	4	4	4	1	4	1	4	4	4	5	4		4	3	4	4	3	5	4	3	4	3	3	5	3	3	5	4	4	4	1	4	3	5	4	4	4	4
230	M	3	4	4	4	3	4	4	3	5	3	5	5	3	5	5	3	5	3	5		5	2	3	3	3	3	5	2	3	3	4	4	3	5	1	4	3	3	3	4	3	5	4	5	4	3
231	M	3	4	4	5	4	4	5	4	4	4	4	4	4	4	4	4	4	4	3		4	2	3	3	2	3	4	2	3	2	5	5	4	5	3	3	3	4	3	5	4	5	4	3	3	3
232	M	3	5	3	3	5	2	3	5	1	4	5	1	4	5	1	4	4	5	4		2	4	3	3	2	5	2	4	3	2	4	4	5	5	3	4	3	5	2	5	3	3	4	4	4	3
233	M	3	3	4	4	3	4	4	4	4	4	3	4	4	3	4	4	2	3	5		4	2	4	4	3	5	4	2	4	3	4	4	3	5	5	5	3	3	3	3	4	4	5	4	5	3
234	M	3	4	4	5	4	5	5	4	4	5	4	4	5	4	4	5	4	4	4		3	3	3	3	3	3	4	5	5	4	4	4	3	4	4	4	3	5	5	2	1	4	3	5	4	5
235	M	3	5	1	4	5	4	4	5	3	3	5	3	3	5	3	3	5	5	4		5	3	3	4	3	5	2	5	5	4	3	2	4	4	3	5	4	5	1	4	4	5	4	5	4	3
236	M	3	4	4	5	4	4	5	3	4	4	3	4	4	3	4	4	4	4	5		5	4	3	3	4	4	3	5	4	3	4	3	3	3	4	4	5	5	3	5	5	4	5	5	4	4
237	M	3	5	5	3	5	5	3	4	4	5	4	4	5	4	4	5	4	5	3		4	2	4	2	3	3	3	3	5	2	3	3	4	2	3	4	3	5	3	4	4	4	3	5	4	3
238	M	3	3	4	4	3	2	4	5	1	4	5	1	4	5	1	4	5	3	4		4	2	4	4	3	4	4	2	4	3	4	4	3	5	5	4	4	1	5	2	1	4	4	1	4	3
239	M	3	4	4	5	4	4	5	4	4	5	4	4	5	4	4	5	2	4	5		4	2	5	3	3	2	4	2	5	2	5	5	4	5	5	4	3	5	5	4	4	4	3	5	5	4
240	M	3	5	2	3	5	5	4	5	5	3	5	5	3	5	5	3	4	5	4		2	5	4	3	2	3	2	5	4	3	3	5	3	3	4	4	3	5	3	4	4	4	3	5	5	3
241	M	3	3	4	4	4	4	4	3	4	4	3	4	4	3	4	4	5	4	5		3	3	3	3	2	4	3	3	3	3	4	4	4	1	4	5	4	5	1	4	4	5	4	5	4	3
242	M	3	4	5	5	4	3	5	3	4	5	4	4	5	4	4	5	4	4	3		5	3	3	4	3	4	5	3	3	2	5	5	4	4	5	4	5	5	3	5	5	4	5	5	4	4
243	M	3	5	4	4	5	4	5	5	2	3	5	2	3	5	2	3	3	5	3		5	4	3	5	2	5	5	4	3	2	4	4	3	5	4	4	3	5	3	4	4	4	3	5	4	3
248	M	3	4	4	5	3	1	5	5	4	4	4	4	4	4	4	4	4	5	5		4	3	4	4	3	5	4	3	4	3	3	5	3	3	5	4	4	1	5	2	1	4	4	1	4	3
249	M	3	5	5	3	4	4	3	4	5	5	4	5	5	4	5	5	1	5	5		5	2	3	3	3	3	5	2	3	3	4	4	3	5	1	4	3	5	5	4	4	4	3	5	5	4
250	M	3	3	2	4	5	4	1	4	4	4	5	4	4	5	4	4	4	3	4		4	2	3	3	2	3	4	2	3	2	5	5	4	5	3	4	3	5	3	4	4	4	3	5	5	3
251	M	3	4	4	5	4	4	4	5	4	5	3	4	5	3	4	5	4	1	4		2	4	3	3	2	5	2	4	3	2	4	4	5	5	3	4	4	5	4	5	5	4	4	3	5	3
252	M	3	5	5	4	5	4	5	3	5	3	4	5	3	4	5	3	3	4	4		4	2	4	4	3	5	4	2	4	3	4	4	3	5	5	3	5	4	4	3	5	5	4	4	1	5
244	M	3	4	4	4	3	5	3	4	2	4	5	2	4	5	5	2	3	5	5		3	3	3	3	3	3	4	5	5	4	4	4	3	4	4	3	3	5	4	4	1	1	4	3	5	5
245	M	3	3	3	5	3	2	4	5	4	5	4	4	5	4	3	4	4	4	4		5	2	5	5	4	3	2	2	5	2	5	5	4	3	2	3	3	4	4	3	5	1	4	2	4	4
246	M	3	4	4	5	5	4	5	4	5	4	5	5	4	5	4	5	5	4	3		4	3	3	5	3	3	1	5	4	3	3	5	3	3	1	3	2	5	5	4	5	3	4	2	4	4
247	M	3	5	1	5	5	5	4	5	4	4	3	4	4	3	5	4	4	5	4		3	3	4	4	4	4	4	3	3	3	4	4	4	4	4	3	2	4	4	5	5	3	4	4	5	4
253	M	3	5	4	3	4	4	4	3	3	5	3	3	5	3	4	4	5	3	1		3	2	5	5	4	4	5	3	3	2	5	5	4	4	5	4	3	4	4	3	5	5	5	5	5	5
254	M	3	4	4	1	4	3	5	3	4	5	5	4	5	5	5	5	3	4	4		3	2	4	4	3	5	4	4	3	2	4	4	3	5	4	5	4	4	4	3	4	4	5	4	1	1
255	M	3	3	3	4	5	4	5	5	1	5	5	1	5	5	3	2	4	5	4		4	3	3	5	3	5	3	3	4	3	3	5	3	5	3	5	2	5	5	4	3	2	5	4	5	1
256	M	3	3	3	3	3	1	5	5	4	3	4	4	3	4	4	4	5	4	4		4	5	5	5	4	5	5	4	4	5	5	5	4	5	5	4	3	5	5	4	4	4	4	5	5	3
257	M	3	5	4	4	3	4	3	4	4	1	4	4	1	4	5	5	4	5	4		4	5	5	4	4	4	3	4	4	4	3	5	5	2	1	4	3	5	4	3	5	5	2	1	4	3
258	M	3	5	5	4	3	4	1	4	5	4	5	4	5	4	4	4	4	3	5		2	5	5	4	3	2	4	4	3	5	4	5	1	4	4	5	4	5	4	4	5	1	4	4	5	4
259	M	3	5	5	4	4	4	4	4	5	5	4	5	4	4	3	3	5	3	2		3	5	4	3	4	3	3	3	4	4	5	5	3	5	5	4	5	5	4	5	5	3	5	5	4	5
260	M	3	4	4	5	4	4	4	5	4	5	3	4	5	3	4	4	5	5	4		3	3	5	2	3	3	4	2	3	4	3	5	3	4	4	4	3	5	3	3	5	3	4	4	4	3
261	M	3	5	5	4	5	4	5	3	5	3	4	5	3	4	5	1	5	5	5		4	2	4	3	4	4	3	5	5	4	4	1	5	2	1	4	4	1	3	4	1	5	2	1	4	4
262	M	3	4	4	4	3	5	3	4	2	4	5	2	4	5	5	4	3	4	4		4	2	5	2	5	5	4	5	5	4	3	5	5	4	4	4	3	5	3	3	5	5	4	4	4	3
263	M	3	3	3	5	3	2	4	5	4	5	4	4	5	4	4	4	1	4	3		2	5	4	3	3	5	3	3	4	4	3	5	3	4	4	4	3	5	3	3	5	3	4	4	4	3
266	M	3	4	4	5	5	4	5	4	5	4	5	5	4	5	3	3	4	5	4		3	3	3	3	4	4	4	1	4	5	4	5	1	4	4	5	4	5	3	4	5	1	4	4	5	4
267	M	3	5	1	5	5	5	4	5	4	4	3	4	4	3	3	3	3	3	1		5	3	3	2	5	5	4	4	5	4	5	5	3	5	5	4	5	5	2	5	5	3	5	5	4	5
268	M	3	5	4	3	4	4	4	3	3	5	3	3	5	3	5	4	4	3	4		5	4	3	2	4	4	3	5	4	4	3	5	3	4	4	4	3	5	5	3	5	3	4	4	4	3
269	M	3	4	4	1	4	3	5	3	4	5	5	4	5	5	5	5	4	3	4		4	3	4	3	3	5	3	3	5	4	4	1	5	2	1	4	4	1	5	4	1	5	2	1	4	4
264	M	3	3	3	4	5	4	5	5	1	5	5	1	5	5	5	5	4	4	4		5	2	3	3	4	4	3	5	1	4	3	5	5	4	4	4	3	5	4	3	5	5	4	4	4	3
265	M	3	3	3	3	3	1	5	5	4	3	4	4	3	4	2	4	5	2	4		4	2	3	2	5	5	4	5	3	4	3	5	3	4	4	4	3	5	4	3	5	3	4	4	4	3
270	M	3	5	4	4	3	4	3	4	4	1	4	4	1	4	4	5	4	4	5		2	4	3	2	4	4	5	5	3	4	4	5	4	5	5	4	4	3	4	4	5	4	5	5	4	4
271	M	3	5	5	4	3	4	1	4	5	4	5	4	5	4	5	4	5	5	4		4	2	4	3	4	4	3	5	5	3	5	4	4	3	5	5	4	4	4	5	4	4	3	5	5	4
272	M	3	5	5	4	4	4	4	4	5	5	4	5	4	4	4	4	3	4	4		4	5	5	4	4	4	3	4	4	3	3	5	4	4	1	1	4	3	4	3	5	4	4	1	1	4
273	M	3	3	5	3	3	5	2	1	4	3	4	5	5	2	4	3	5	3	5		2	2	5	2	5	5	4	3	2	3	3	4	4	3	5	1	4	2	4	3	4	4	3	5	1	4
274	M	3	4	4	4	1	1	4	4	4	1	1	5	3	3	5	1	5	3	4		1	5	4	3	3	5	3	3	1	3	2	5	5	4	5	3	4	2	3	2	5	5	4	5	3	4
275	M	3	5	5	4	4	3	5	5	4	4	3	4	4	1	5	3	5	5	3		4	3	3	3	4	4	4	4	4	3	2	4	4	5	5	3	4	4	2	2	4	4	5	5	3	4
276	M	3	4	4	3	5	3	4	4	3	5	3	5	4	4	5	3	5	5	5		5	3	3	2	5	5	4	4	5	4	3	4	4	3	5	5	5	5	2	3	4	4	3	5	5	5
277	M	3	4	4	3	5	5	2	1	4	3	4	4	3	5	4	4	3	5	5		4	4	3	2	4	4	3	5	4	5	4	4	4	3	4	4	5	4	5	4	4	4	3	4	4	5
278	M	3	5	5	4	5	5	4	4	3	2	5	5	4	5	4	5	1	3	4		3	3	4	3	3	5	3	5	3	5	2	5	5	4	3	2	5	4	2	2	5	5	4	3	2	5
279	M	3	3	5	3	3	4	5	4	4	4	5	5	3	3	5	2	4	1	4		2	3	4	5	2	4	2	3	3	4	4	4	5	3	4	2	3	2	5	5	4	5	4	3	4	2
280	M	3	4	4	4	1	4	4	3	3	4	4	4	4	1	1	4	5	4	5		2	3	4	5	2	4	2	3	2	5	5	4	5	4	4	3	3	2	4	4	5	5	5	4	4	4
281	M	3	5	5	4	4	5	4	4	3	2	5	5	4	4	3	5	5	5	4		2	3	4	5	3	4	2	3	2	4	4	3	5	3	4	4	4	3	4	4	3	5	5	5	5	5
282	M	3	4	4	3	5	4	5	4	4	4	5	4	3	2	5	4	5	3	5		2	3	4	5	4	4	2	4	3	3	5	3	5	4	4	5	5	4	4	4	3	4	4	4	5	4
283	M	3	5	5	4	5	2	5	4	3	3	5	4	3	2	5	4	3	5	4		2	3	4	5	5	5	2	4	5	2	4	2	5	3	4	4	5	2	5	5	4	3	4	4	5	4
284	M	3	3	5	3	3	3	3	3	3	4	4	4	3	2	5	3	4	4	4		5	4	3	2	4	4	3	5	4	4	3	5	3	4	4	4	3	5	5	3	5	3	4	4	3	2
285	M	3	5	3	5	4	3	5	3	3	5	2	1	4	3	4	3	5	2	1		4	3	4	3	3	5	3	3	5	4	4	1	5	2	1	4	4	1	5	4	1	5	2	1	3	2
286	M	3	5	3	4	5	4	4	3	5	5	4	4	3	2	5	4	5	4	4		5	2	3	3	4	4	3	5	1	4	3	5	5	4	4	4	3	5	4	3	5	5	4	4	4	3
287	M	3	4	4	3	4	5	5	4	5	4	5	4	4	4	5	2	4	5	4		4	2	3	2	5	5	4	5	3	4	3	5	3	4	4	4	3	5	4	3	5	3	4	4	5	4
288	M	3	4	5	4	4	4	4	5	5	4	4	3	3	4	4	1	4	4	3		2	4	3	2	4	4	5	5	3	4	4	5	4	5	5	4	4	3	4	4	5	4	5	5	5	2
289	M	3	5	2	1	4	4	4	3	5	5	4	4	3	2	5	5	5	4	4		4	2	4	3	4	4	3	5	5	3	5	4	4	3	5	5	4	4	4	5	4	4	3	5	3	5
290	M	3	1	4	4	4	5	5	4	5	4	5	4	4	4	5	4	4	5	4		4	5	5	4	4	4	3	4	4	3	3	5	4	4	1	1	4	3	4	3	5	4	4	1	4	1
291	M	3	3	5	5	4	3	5	3	3	5	2	1	4	3	4	4	5	2	1		2	2	5	2	5	5	4	3	2	3	3	4	4	3	5	1	4	2	4	3	4	4	3	5	3	5
292	M	3	3	4	4	3	4	4	4	1	1	4	4	4	1	1	4	1	4	4		1	5	4	3	3	5	3	3	1	3	2	5	5	4	5	3	4	2	3	2	5	5	4	5	3	5
293	M	3	5	2	1	4	5	5	4	4	3	5	5	4	4	3	4	3	5	5		4	3	3	3	4	4	4	4	4	3	2	4	4	5	5	3	4	4	2	2	4	4	5	5	4	3
294	M	3	5	4	4	3	4	4	3	5	3	4	4	3	5	3	5	3	4	4		5	3	3	2	5	5	4	4	5	4	3	4	4	3	5	5	5	5	2	3	4	4	3	5	4	4
295	M	3	4	5	4	4	4	4	3	5	5	2	1	4	3	4	3	5	2	1		4	4	3	2	4	4	3	5	4	5	4	4	4	3	4	4	5	4	5	4	4	4	3	4	4	3
296	M	3	4	4	3	3	5	5	4	5	5	4	4	3	2	5	2	5	4	4		3	3	4	3	3	5	3	5	3	5	2	5	5	4	3	2	5	4	2	2	5	5	4	3	5	5
297	M	3	5	4	4	3	3	5	3	3	4	5	4	4	4	5	4	4	5	4		4	2	4	4	3	5	4	2	4	3	4	4	3	3	4	2	3	2	4	4	4	1	3	4	5	3
298	M	3	4	5	4	4	4	4	4	1	4	4	3	3	4	4	4	4	4	3		3	3	3	3	3	3	4	5	5	4	4	4	3	5	2	4	3	2	3	5	4	4	1	4	4	3
299	M	3	2	5	4	3	5	5	4	4	5	4	4	3	2	5	2	5	4	4		5	3	3	4	3	5	2	5	5	4	3	2	4	5	4	2	4	3	3	4	3	5	4	5	4	3
300	M	3	3	3	3	3	4	4	3	5	4	5	4	4	4	5	4	4	5	4		5	4	3	3	4	4	3	5	4	3	4	3	3	4	5	3	5	2	3	5	5	3	5	5	3	3
301	M	3	4	4	3	5	3	5	3	3	5	2	1	4	3	4	3	5	2	1		4	2	4	2	3	3	3	3	5	2	3	3	4	4	4	3	4	3	1	3	4	1	3	4	3	5
302	M	3	5	5	4	5	4	4	3	5	1	4	4	4	1	1	1	1	4	4		4	2	4	4	3	4	4	2	4	3	4	4	3	5	4	3	3	3	4	1	4	4	1	4	4	5
303	M	3	3	5	3	3	5	5	4	5	3	5	5	4	4	3	4	3	5	5		4	2	5	3	3	2	4	2	5	2	5	5	4	4	5	3	3	2	5	4	5	5	4	5	4	3
304	M	3	4	4	4	1	4	4	5	5	3	4	4	3	5	3	5	3	4	4		2	5	4	3	2	3	2	5	4	3	3	5	3	1	1	3	5	5	5	5	4	5	5	4	5	3
305	M	3	5	5	4	4	4	4	3	5	5	3	4	2	3	2	3	5	3	4		3	3	3	3	2	4	3	3	3	3	4	4	4	4	3	1	3	4	4	4	1	4	4	1	1	3
306	M	3	5	5	5	4	5	4	4	3	2	5	5	4	4	3	5	5	5	4		5	3	3	4	3	4	5	3	3	2	5	5	4	5	3	4	1	4	5	4	4	5	4	4	3	1
307	M	3	4	4	2	5	4	5	4	4	4	5	4	3	2	5	4	5	3	5		5	4	3	5	2	5	5	4	3	2	4	4	3	3	4	5	4	5	4	3	5	4	3	5	3	4
308	M	3	5	5	5	5	2	5	4	3	3	5	4	3	2	5	4	3	5	4		4	3	4	4	3	5	4	3	4	3	3	5	3	2	5	5	5	4	1	4	3	1	4	3	4	5
309	M	3	3	5	4	3	3	3	3	3	4	4	4	3	2	5	3	4	4	4		5	2	3	3	3	3	5	2	3	3	4	4	3	4	5	4	4	1	4	3	2	4	3	2	5	5
310	M	3	5	3	3	4	3	5	3	3	5	2	1	4	3	4	3	5	2	1		4	2	3	3	2	3	4	2	3	2	5	5	4	4	4	5	4	4	4	4	4	4	4	4	5	4
311	F	1	5	3	2	5	4	4	3	5	5	4	4	3	2	5	4	5	4	4		2	4	3	3	2	5	2	4	3	2	4	4	5	2	5	4	3	5	3	3	4	3	3	4	4	5
312	F	1	4	4	1	4	5	5	4	5	4	5	4	4	4	5	2	4	5	4		4	2	4	4	3	5	4	2	4	3	4	4	3	4	5	1	4	3	4	3	5	5	4	5	3	3
313	F	1	4	5	5	4	4	4	5	5	4	4	3	3	4	4	1	4	4	3		3	3	3	3	3	3	4	5	5	4	4	4	3	3	4	4	3	2	3	2	4	4	1	1	3	5
314	F	1	5	2	4	4	4	4	3	5	5	4	4	3	2	5	5	5	4	4		3	4	5	5	3	3	3	3	4	3	3	4	4	1	1	4	4	4	4	4	5	4	4	3	1	3
315	F	1	1	4	2	4	5	5	4	5	4	5	4	4	4	5	4	4	5	4		3	3	5	5	5	4	3	2	4	4	5	5	4	4	3	3	3	4	3	4	4	3	5	3	4	1
316	F	1	3	5	2	4	3	5	3	3	5	2	1	4	3	4	4	5	2	1		4	3	4	4	4	2	4	3	4	4	3	5	5	5	3	5	4	5	4	5	1	4	3	4	5	4
317	F	1	3	4	3	3	4	4	4	1	1	4	4	4	1	1	4	1	4	4		5	3	3	2	4	2	5	2	5	5	4	5	4	3	2	5	4	3	4	3	4	3	2	5	5	5
318	F	1	5	2	4	4	5	5	4	4	3	5	5	4	4	3	4	3	5	5		5	3	2	3	2	5	4	3	3	5	3	3	5	1	1	4	4	4	1	1	4	4	4	5	4	4
319	F	1	5	4	2	3	4	4	3	5	3	4	4	3	5	3	5	3	4	4		3	4	5	4	3	3	3	3	4	4	4	1	1	4	3	5	5	4	4	3	3	3	4	4	5	4
320	F	1	4	5	2	4	4	4	3	5	5	2	1	4	3	4	3	5	2	1		4	3	3	4	5	3	3	2	5	5	4	4	3	5	3	4	4	3	5	3	4	3	2	5	4	3
321	F	1	4	4	1	3	5	5	4	5	5	4	4	3	2	5	2	5	4	4		3	3	5	5	5	4	3	2	4	4	3	5	3	5	5	2	1	4	3	4	4	4	4	5	1	4
322	F	1	5	4	2	3	3	5	3	3	4	5	4	4	4	5	4	4	5	4		4	3	4	4	4	2	4	3	4	4	3	5	5	5	5	4	4	3	2	5	1	4	3	4	4	3
323	F	1	4	5	2	4	4	4	4	1	4	4	3	3	4	4	4	4	4	3		5	3	3	2	4	2	5	2	5	5	4	5	5	3	4	5	4	4	4	5	4	4	1	1	4	4
324	F	1	2	5	1	3	5	5	4	4	5	4	4	3	2	5	2	5	4	4		5	3	2	3	2	5	4	3	3	5	3	3	4	1	4	4	3	3	4	4	5	4	4	3	3	3
325	F	1	3	3	5	3	4	4	3	5	4	5	4	4	4	5	4	4	5	4		3	4	5	4	3	3	3	3	4	4	4	1	4	4	5	4	4	3	2	5	4	3	5	3	5	4
326	F	1	4	4	5	5	3	5	3	3	5	2	1	4	3	4	3	5	2	1		4	3	3	4	5	3	3	2	5	5	4	4	5	5	4	5	4	4	4	5	4	2	3	2	5	4
327	F	1	5	5	2	5	4	4	3	5	1	4	4	4	1	1	1	1	4	4		3	3	5	5	5	4	3	2	4	4	3	5	4	3	5	2	1	4	3	4	4	4	1	1	4	4
328	F	1	3	5	5	3	5	5	4	5	3	5	5	4	4	3	4	3	5	5		2	3	4	5	4	3	4	3	3	5	3	3	5	5	1	4	4	4	1	1	5	4	4	3	5	5
329	F	1	4	4	2	1	4	4	5	5	3	4	4	3	5	3	5	3	4	4		5	4	4	3	5	2	3	3	4	4	3	5	1	5	3	5	5	4	4	3	4	3	5	3	4	4
330	F	1	5	5	2	4	4	4	3	5	5	3	4	2	3	2	3	5	3	4		4	3	5	3	4	2	3	2	5	5	4	5	3	5	3	4	4	3	5	3	4	3	5	5	2	1
331	F	1	4	5	5	4	5	5	4	4	5	4	4	4	3	4	4	4	4	5		4	3	5	5	2	4	3	2	4	4	5	5	3	5	5	3	4	2	3	2	5	4	5	5	4	4
332	F	1	5	4	4	5	4	4	5	3	3	5	4	5	4	5	5	4	5	4		5	4	5	5	4	2	4	3	4	4	3	5	5	1	1	4	4	4	1	1	5	3	3	4	5	4
333	F	1	3	4	5	3	4	5	3	4	4	3	2	3	5	4	4	5	3	5		5	3	3	4	5	3	5	2	5	5	4	5	5	4	3	5	5	4	4	3	4	4	1	4	4	3
334	F	1	4	5	3	4	5	3	4	4	5	4	4	4	4	4	5	3	4	3		4	4	1	4	4	3	4	3	3	5	3	3	5	5	3	4	4	3	5	3	5	4	4	5	4	4
335	F	1	5	2	4	5	2	4	5	1	4	5	5	5	4	5	3	4	5	4		5	4	4	5	4	3	3	3	4	4	4	1	3	5	5	2	1	4	3	4	4	3	5	4	5	4
336	F	1	4	4	5	4	4	5	4	4	5	4	4	4	5	2	4	5	3	5		4	3	5	4	5	3	3	2	5	5	4	4	1	5	5	4	4	3	2	5	5	3	3	5	2	1
337	F	1	5	5	4	5	5	4	5	5	3	5	4	5	3	4	5	4	4	4		5	3	3	5	2	4	3	2	4	4	3	5	4	3	4	5	4	4	4	5	4	3	5	1	4	4
338	F	1	3	4	4	3	4	4	3	4	4	3	5	3	4	5	4	5	5	4		4	3	5	1	4	4	4	3	4	4	3	5	5	1	4	4	3	3	4	4	5	4	5	3	5	5
339	F	1	3	3	5	3	3	5	3	4	5	4	2	4	5	4	4	3	4	5		4	3	3	3	3	4	4	4	1	1	4	4	4	4	5	4	4	3	2	5	4	5	5	3	4	4
340	F	1	5	4	5	5	4	5	5	2	3	5	4	5	4	3	5	3	5	3		4	5	3	3	2	5	5	4	4	3	5	5	4	5	4	5	4	4	4	5	4	3	5	5	3	4
341	F	1	5	1	5	5	1	5	5	4	4	4	5	4	5	4	5	5	3	4		5	5	4	3	2	4	4	3	5	3	4	4	3	3	5	2	1	4	3	4	4	4	1	1	4	4
342	F	1	4	4	3	4	4	3	4	5	5	4	4	4	3	1	5	5	4	5		4	4	2	4	3	4	4	3	5	5	2	1	4	5	1	4	4	4	1	1	4	3	5	3	4	4
343	F	1	4	4	1	4	4	1	4	4	4	5	3	5	3	4	3	4	5	4		2	4	2	5	2	5	5	4	5	5	4	4	3	5	3	5	5	4	4	3	4	3	5	5	2	1
344	F	1	2	2	5	3	5	3	3	4	5	3	4	5	5	4	1	4	4	5		3	2	5	4	3	3	5	3	3	4	5	4	4	5	3	4	4	3	5	3	5	4	5	5	4	4
345	F	1	3	4	4	4	4	3	3	5	3	4	1	5	5	5	3	5	4	3		4	3	3	3	3	4	4	4	1	4	4	3	3	5	5	3	4	2	3	2	5	3	3	4	5	4
346	F	1	3	3	1	4	5	2	2	2	4	5	4	3	4	4	4	4	5	3		4	5	3	3	2	5	5	4	4	5	4	4	3	4	4	5	3	3	4	4	4	4	1	4	4	3
347	F	1	5	4	4	4	3	3	3	4	5	4	4	1	4	1	4	5	5	5		5	5	4	3	2	4	4	3	5	4	5	4	4	4	3	5	2	5	5	4	3	2	4	3	3	5
348	F	1	5	1	4	5	4	3	3	5	4	5	4	3	3	4	4	3	5	5		5	4	3	4	3	3	5	3	3	5	2	1	4	3	4	4	3	5	4	3	4	3	3	3	1	5
349	F	1	4	4	3	3	5	3	4	4	4	3	4	3	4	4	5	4	3	4		3	5	2	3	3	4	4	3	5	1	4	4	4	2	3	3	3	3	5	2	3	3	4	2	4	4
350	F	1	4	4	4	4	3	4	4	3	5	3	3	4	4	3	3	5	1	4		3	4	2	3	2	5	5	4	5	3	5	5	4	5	5	2	1	4	3	4	4	3	5	4	5	4
351	F	1	2	2	4	5	4	5	4	4	5	5	2	5	4	4	4	3	5	3		5	2	4	3	2	4	4	5	5	3	4	4	3	5	5	4	4	3	2	5	5	3	3	5	2	1
352	F	1	3	5	1	4	5	5	5	1	5	5	4	5	5	4	5	4	4	4		5	4	2	4	3	4	4	3	5	5	3	4	2	3	4	5	4	4	4	5	4	3	5	1	4	4
353	F	1	4	4	4	5	4	4	5	4	3	4	5	4	5	1	4	5	1	4		4	5	1	1	2	4	3	3	3	3	4	4	4	1	4	4	3	3	4	4	5	4	5	3	5	5
354	F	1	4	5	5	3	5	4	4	4	1	4	1	4	4	4	5	4	4	4		2	3	4	4	5	4	5	3	3	2	5	5	4	4	5	4	4	3	2	5	4	5	5	3	4	4
355	F	1	4	3	4	4	3	5	3	5	5	3	5	5	3	5	3	5	4	5		4	2	4	3	2	5	5	4	3	2	4	4	3	5	4	5	4	4	4	5	4	3	5	5	3	4
356	F	1	5	4	4	5	4	4	4	4	4	4	4	4	4	4	4	3	3	3		4	2	5	3	3	4	4	2	4	3	4	4	3	3	5	2	1	4	3	4	4	4	1	1	4	4
357	F	1	3	5	2	3	5	1	4	5	1	4	5	1	4	4	5	4	4	4		2	5	4	3	4	2	4	2	5	2	5	5	4	5	1	4	4	4	1	1	4	3	5	3	4	4
358	F	1	4	3	4	4	4	4	4	3	4	4	3	4	4	2	3	5	4	5		3	3	3	4	4	3	2	5	4	3	3	5	3	5	3	5	5	4	4	3	4	3	5	5	2	1
359	F	1	5	4	5	5	4	4	5	4	4	5	4	4	5	4	4	4	1	4		5	3	3	3	4	4	3	3	3	3	4	4	4	5	3	4	4	3	5	3	5	4	5	5	4	4
360	F	1	4	5	4	4	5	3	3	5	3	3	5	3	3	5	5	4	4	5		5	4	3	3	5	4	5	3	3	2	5	5	4	5	5	3	4	2	3	2	5	3	3	4	5	4
361	F	1	5	4	4	5	3	4	4	3	4	4	3	4	4	4	4	5	5	3		4	3	4	3	5	5	5	4	3	2	4	4	3	4	4	5	3	3	4	4	4	4	1	4	4	3
362	F	1	3	5	5	3	4	4	5	4	4	5	4	4	5	4	5	3	4	4		5	2	3	4	2	5	4	3	4	3	3	5	3	4	5	4	3	5	4	3	4	3	3	3	1	5
363	F	1	4	3	2	4	5	1	4	5	1	4	5	1	4	5	3	4	4	5		4	2	3	3	1	3	5	2	3	3	4	4	3	4	3	3	3	3	5	2	3	3	4	2	4	4
364	F	1	5	4	4	5	4	4	5	4	4	5	4	4	5	2	4	5	2	3		2	4	3	3	5	3	4	2	3	2	5	5	4	4	4	2	1	4	3	4	4	3	5	4	5	4
365	F	1	3	5	5	4	5	5	3	5	5	3	5	5	3	4	5	4	4	4		4	2	4	3	5	5	2	4	3	2	4	4	5	5	4	4	4	3	2	5	5	3	3	5	2	1
367	F	1	4	4	4	4	3	4	4	3	4	4	3	4	4	5	4	5	5	5		3	3	3	4	4	5	4	2	4	3	4	4	3	2	1	5	4	4	4	5	4	3	5	1	4	4
366	F	1	5	4	3	5	3	4	5	4	4	5	4	4	5	4	4	3	4	4		5	3	3	5	3	4	3	3	3	3	4	4	4	4	4	4	3	3	4	4	5	4	5	3	5	5
368	F	1	4	5	4	5	5	2	3	5	2	3	5	2	3	3	5	3	4	5		5	4	3	4	3	4	5	3	3	2	5	5	4	5	5	4	4	3	2	5	4	5	5	3	4	4
369	F	1	5	3	1	5	5	4	4	4	4	4	4	4	4	4	5	5	5	3		4	2	4	3	2	5	5	4	3	2	4	4	3	4	4	5	4	4	4	5	4	3	5	5	3	4
370	F	1	3	4	4	3	4	5	5	4	5	5	4	5	5	1	5	5	2	4		4	2	4	4	3	4	4	2	4	3	4	4	3	2	1	2	1	4	3	4	4	4	1	1	4	4
371	F	1	4	5	4	1	4	4	4	5	4	4	5	4	4	4	3	4	4	5		4	2	5	3	3	2	4	2	5	2	5	5	4	4	4	4	4	4	1	1	4	3	5	3	4	4
372	F	1	5	4	4	4	5	4	5	3	4	5	3	4	5	4	1	4	5	4		2	5	4	3	2	3	2	5	4	3	3	5	3	5	4	5	5	4	4	3	4	3	5	5	2	1
373	F	1	4	5	4	5	3	5	3	4	5	3	4	5	3	3	4	4	4	4		3	3	3	3	2	4	3	3	3	3	4	4	4	4	3	4	4	3	5	3	5	4	5	5	4	4
374	F	1	4	3	5	3	4	2	4	5	2	4	5	5	2	3	5	5	3	5		5	3	3	4	3	4	5	3	3	2	5	5	4	4	4	3	4	2	3	2	5	3	3	4	5	4
375	F	1	5	3	2	4	5	4	5	4	4	5	4	3	4	4	4	4	4	5		5	4	3	5	2	5	5	4	3	2	4	4	3	5	4	5	3	3	4	4	4	4	1	4	4	3
376	F	1	5	5	4	5	4	5	4	5	5	4	5	4	5	5	4	3	1	5		4	3	4	4	3	5	4	3	4	3	3	5	3	2	1	4	3	5	4	3	4	3	3	3	1	5
377	F	1	5	5	5	4	5	4	4	3	4	4	3	5	4	4	5	4	4	3		5	2	3	3	3	3	5	2	3	3	4	4	3	4	4	3	3	3	5	2	3	3	4	2	4	4
378	F	1	3	4	4	4	3	3	5	3	3	5	3	4	4	5	3	1	4	1		4	2	3	3	2	3	4	2	3	2	5	5	4	5	5	2	1	4	3	4	4	3	5	4	5	4
379	F	1	1	4	3	5	3	4	5	5	4	5	5	5	5	3	4	4	4	5		2	4	3	3	2	5	2	4	3	2	4	4	5	4	4	4	4	3	2	5	5	3	3	5	2	1
380	F	1	4	5	4	5	5	1	5	5	1	5	5	3	2	4	5	4	5	4		4	2	4	4	3	5	4	2	4	3	4	4	3	3	4	5	4	4	4	5	4	3	5	1	4	4
381	F	1	3	3	1	5	5	4	3	4	4	3	4	4	4	5	4	4	4	5		3	3	3	3	3	3	4	5	5	4	4	4	3	5	2	4	3	3	4	4	5	4	5	3	5	5
382	F	1	4	3	4	3	4	4	1	4	4	1	4	5	5	4	5	4	5	3		5	3	3	4	3	5	2	5	5	4	3	2	4	5	4	4	4	3	2	5	4	5	5	3	4	4
383	F	1	4	3	4	1	4	5	4	5	4	5	4	4	4	4	3	5	2	4		5	4	3	3	4	4	3	5	4	3	4	3	3	4	5	5	4	4	4	5	4	3	5	5	3	4
384	F	1	4	4	4	4	4	5	5	4	5	4	4	3	3	5	3	2	4	5		4	2	4	2	3	3	3	3	5	2	3	3	4	4	4	2	1	4	3	4	4	4	1	1	4	4
385	F	1	5	4	4	4	5	4	5	3	4	5	3	4	4	5	5	4	5	4		4	2	4	4	3	4	4	2	4	3	4	4	3	5	4	4	4	4	1	1	4	3	5	3	4	4
386	F	1	4	5	4	5	3	5	3	4	5	3	4	5	1	5	5	5	4	4		4	2	5	3	3	2	4	2	5	2	5	5	4	4	5	5	5	4	4	3	4	3	5	5	2	1
387	F	1	4	3	5	3	4	2	4	5	2	4	5	5	4	3	4	4	3	5		2	5	4	3	2	3	2	5	4	3	3	5	3	1	1	4	4	3	5	3	5	4	5	5	4	4
388	F	1	5	3	2	4	5	4	5	4	4	5	4	4	4	1	4	3	4	5		3	3	3	3	2	4	3	3	3	3	4	4	4	4	3	3	4	2	3	2	5	3	3	4	5	4
389	F	1	5	5	4	5	4	5	4	5	5	4	5	3	3	4	5	4	1	5		5	3	3	4	3	4	5	3	3	2	5	5	4	5	3	5	3	3	4	4	4	4	1	4	4	3
390	F	1	5	5	5	4	5	4	4	3	4	4	3	3	3	3	3	1	4	3		5	4	3	5	2	5	5	4	3	2	4	4	3	3	4	3	4	2	5	5	4	4	4	3	3	5
391	F	1	3	4	4	4	3	3	5	3	3	5	3	5	4	4	3	4	4	1		4	3	4	4	3	5	4	3	4	3	3	5	3	2	5	4	3	5	4	3	4	3	3	3	1	5
392	F	1	1	4	3	5	3	4	5	5	4	5	5	5	5	4	3	4	4	5		5	2	3	3	3	3	5	2	3	3	4	4	3	4	5	3	3	3	5	2	3	3	4	2	4	4
393	F	1	4	5	4	5	5	1	5	5	1	5	5	5	5	4	4	4	5	4		4	2	3	3	2	3	4	2	3	2	5	5	4	4	4	2	1	4	3	4	4	3	5	4	5	4
394	F	1	3	3	1	5	5	4	3	4	4	3	4	2	4	5	2	4	5	5		2	4	3	3	2	5	2	4	3	2	4	4	5	2	5	4	4	3	2	5	5	3	3	5	2	1
395	F	1	4	3	4	3	4	4	1	4	4	1	4	4	5	4	4	5	5	3		4	2	4	4	3	5	4	2	4	3	4	4	3	4	5	5	4	4	4	5	4	3	5	1	4	4
396	F	2	4	3	4	1	4	5	4	5	4	5	4	5	4	5	5	4	4	4		3	3	3	3	3	3	4	5	5	4	4	4	3	3	4	4	3	3	4	4	5	4	5	3	5	5
397	F	2	4	4	4	4	4	5	5	4	5	4	4	4	4	3	4	4	5	4		5	2	5	5	4	3	2	2	5	2	5	5	4	1	1	4	4	3	2	5	4	5	5	3	4	4
398	F	2	3	3	5	2	1	4	3	4	5	5	2	4	3	5	3	5	4	3		4	3	3	5	3	3	1	5	4	3	3	5	3	4	3	5	4	4	4	5	4	3	5	5	3	4
399	F	2	4	1	1	4	4	4	1	1	5	3	3	5	1	5	3	4	5	4		3	3	4	4	4	4	4	3	3	3	4	4	4	5	3	2	1	4	3	4	4	4	1	1	4	4
400	F	2	4	4	3	5	5	4	4	3	4	4	1	5	3	5	5	3	5	3		3	2	5	5	4	4	5	3	3	2	5	5	4	3	2	4	4	4	1	1	4	3	5	3	4	4
401	F	2	3	5	3	4	4	3	5	3	5	4	4	5	3	5	5	5	4	4		3	2	4	4	3	5	4	4	3	2	4	4	3	1	1	5	5	4	4	3	4	3	5	5	2	1
402	F	2	3	5	5	2	1	4	3	4	4	3	5	4	4	3	5	5	5	4		4	3	3	5	3	5	3	3	4	3	3	5	3	4	3	4	4	3	5	3	5	4	5	5	4	4
403	F	2	4	5	5	4	4	3	2	5	5	4	5	4	5	1	3	4	4	3		4	5	5	5	4	5	5	4	4	5	5	5	4	5	3	3	4	2	3	2	5	3	3	4	5	4
404	F	2	3	3	4	5	4	4	4	5	5	3	3	5	2	4	1	4	4	3		4	5	5	4	4	4	3	4	4	4	3	5	5	5	5	5	3	3	4	4	4	4	1	4	4	3
405	F	2	4	1	4	4	3	3	4	4	4	4	1	1	4	5	4	5	4	3		2	5	5	4	3	2	4	4	3	5	4	5	1	5	5	3	4	3	4	4	3	3	3	5	4	5
406	F	2	4	4	5	4	4	3	2	5	5	4	4	3	5	5	5	4	1	4		3	5	4	3	4	3	3	3	4	4	5	5	3	3	4	3	4	1	1	4	4	3	2	5	3	3
407	F	2	3	5	4	5	4	4	4	5	4	3	2	5	4	5	3	5	4	3		3	3	5	2	3	3	4	2	3	4	3	5	3	1	4	3	4	4	3	5	4	4	4	4	4	1
408	F	2	4	5	2	5	4	3	3	5	4	3	2	5	4	3	5	4	4	4		4	2	4	3	4	4	3	5	5	4	4	1	5	4	5	4	3	5	3	2	1	4	5	4	4	4
409	F	2	3	3	3	3	3	3	4	4	4	3	2	5	3	4	4	4	3	3		4	2	5	2	5	5	4	5	5	4	3	5	5	5	4	5	2	3	2	4	4	4	3	4	3	3
410	F	2	5	4	3	5	3	3	5	2	1	4	3	4	3	5	2	1	4	3		2	5	4	3	3	5	3	3	4	4	3	5	3	3	5	5	4	1	1	5	5	4	2	3	3	4
411	F	2	4	5	4	4	3	5	5	4	4	3	2	5	4	5	4	4	4	4		3	3	3	3	4	4	4	1	4	5	4	5	1	5	1	3	4	4	3	4	4	3	4	4	3	5
412	F	2	3	4	5	5	4	5	4	5	4	4	4	5	2	4	5	4	1	4		5	3	3	2	5	5	4	4	5	4	5	5	3	5	3	4	3	5	3	3	4	2	5	5	3	3
413	F	2	4	4	4	4	5	5	4	4	3	3	4	4	1	4	4	3	4	4		5	4	3	2	4	4	3	5	4	4	3	5	3	5	3	3	3	5	5	5	3	3	5	4	3	5
414	F	2	1	4	4	4	3	5	5	4	4	3	2	5	5	5	4	4	5	4		4	3	4	3	3	5	3	3	5	4	4	1	5	5	5	3	3	4	3	5	4	5	4	5	4	5
415	F	2	4	4	5	5	4	5	4	5	4	4	4	5	4	4	5	4	4	3		5	2	3	3	4	4	3	5	1	4	3	5	5	1	1	4	2	5	2	5	3	3	5	4	5	5
416	F	2	5	4	3	5	3	3	5	2	1	4	3	4	4	5	2	1	1	4		4	2	3	2	5	5	4	5	3	4	3	5	3	4	3	5	3	3	4	4	4	1	5	4	3	5
417	F	2	4	3	4	4	4	1	1	4	4	4	1	1	4	1	4	4	4	3		2	4	3	2	4	4	5	5	3	4	4	5	4	5	3	4	4	1	5	4	4	4	4	4	4	1
418	F	2	1	4	5	5	4	4	3	5	5	4	4	3	4	3	5	5	4	4		4	2	4	3	4	4	3	5	5	3	5	4	4	5	5	4	4	4	3	4	3	3	1	4	3	5
419	F	2	4	3	4	4	3	5	3	4	4	3	5	3	5	3	4	4	3	3		4	5	5	4	4	4	3	4	4	3	3	5	4	5	5	4	3	3	2	3	3	4	3	4	3	5
420	F	2	4	4	4	4	3	5	5	2	1	4	3	4	3	5	2	1	4	3		2	2	5	2	5	5	4	3	2	3	3	4	4	3	4	3	3	4	4	4	3	5	3	5	4	5
421	F	2	3	3	5	5	4	5	5	4	4	3	2	5	2	5	4	4	4	4		1	5	4	3	3	5	3	3	1	3	2	5	5	1	4	4	3	5	5	5	3	3	2	5	3	3
422	F	2	4	3	3	5	3	3	4	5	4	4	4	5	4	4	5	4	1	4		4	3	3	3	4	4	4	4	4	3	2	4	4	4	5	5	3	3	5	4	3	5	3	5	4	5
423	F	2	4	4	4	4	4	1	4	4	3	3	4	4	4	4	4	3	4	4		5	3	3	2	5	5	4	4	5	4	3	4	4	5	4	4	3	5	4	5	4	5	2	5	3	3
424	F	2	4	3	5	5	4	4	5	4	4	3	2	5	2	5	4	4	5	4		4	4	3	2	4	4	3	5	4	5	4	4	4	3	5	5	4	5	5	4	5	5	4	4	4	1
425	F	2	3	3	4	4	3	5	4	5	4	4	4	5	4	4	5	4	4	3		3	3	4	3	3	5	3	5	3	5	2	5	5	5	1	4	5	5	5	4	3	5	5	4	4	4
426	F	2	3	5	3	5	3	3	5	2	1	4	3	4	3	5	2	1	4	2		2	3	4	5	2	4	2	3	3	4	4	4	5	5	3	4	3	5	4	4	4	1	3	4	3	3
427	F	2	4	5	4	4	3	5	1	4	4	4	1	1	1	1	4	4	5	4		2	3	4	5	2	4	2	3	2	5	5	4	5	3	4	3	3	4	5	4	4	4	3	3	3	2
428	F	2	3	3	5	5	4	5	3	5	5	4	4	3	4	3	5	5	4	3		2	3	4	5	3	4	2	3	2	4	4	3	5	3	5	3	4	3	5	3	5	3	4	3	4	4
429	F	2	4	1	4	4	5	5	3	4	4	3	5	3	5	3	4	4	4	3		2	3	4	5	4	4	2	4	3	3	5	3	5	3	4	4	5	3	5	3	4	4	5	4	4	4
430	F	2	4	4	4	4	3	5	5	3	4	2	3	2	3	5	3	4	4	3		2	3	4	5	5	5	2	4	5	2	4	2	5	4	4	3	4	2	5	4	4	3	5	2	5	5
431	F	2	5	4	5	4	4	3	2	5	5	4	4	3	5	5	5	4	1	4		5	4	3	2	4	4	3	5	4	4	3	5	3	3	5	4	3	5	3	3	5	4	4	4	4	5
432	F	2	2	5	4	5	4	4	4	5	4	3	2	5	4	5	3	5	4	3		4	3	4	3	3	5	3	3	5	4	4	1	5	4	3	3	4	1	5	4	3	3	5	5	4	5
433	F	2	5	5	2	5	4	3	3	5	4	3	2	5	4	3	5	4	4	4		5	2	3	3	4	4	3	5	1	4	3	5	5	4	3	4	3	5	5	4	3	4	4	4	3	5
434	F	2	4	3	3	3	3	3	4	4	4	3	2	5	3	4	4	4	3	3		4	2	3	2	5	5	4	5	3	4	3	5	3	3	4	3	3	5	3	3	4	3	3	5	3	5
435	F	2	3	4	3	5	3	3	5	2	1	4	3	4	3	5	2	1	4	3		2	4	3	2	4	4	5	5	3	4	4	5	4	4	4	5	4	5	4	4	4	5	2	4	2	5
436	F	2	2	5	4	4	3	5	5	4	4	3	2	5	4	5	4	4	4	4		4	2	4	3	4	4	3	5	5	3	5	4	4	3	5	4	5	4	4	3	5	4	4	3	5	3
437	F	2	1	4	5	5	4	5	4	5	4	4	4	5	2	4	5	4	1	4		4	5	5	4	4	4	3	4	4	3	3	5	4	4	4	3	3	5	4	4	4	3	4	4	1	5
438	F	2	5	4	4	4	5	5	4	4	3	3	4	4	1	4	4	3	4	4		3	4	5	4	3	5	5	4	4	3	2	3	3	3	3	4	4	4	5	5	5	4	4	3	5	5
439	F	2	4	4	4	4	3	5	5	4	4	3	2	5	5	5	4	4	5	4		5	4	4	4	5	5	4	4	3	3	4	4	1	4	4	3	4	4	3	5	3	5	3	4	4	4
440	F	2	2	4	5	5	4	5	4	5	4	4	4	5	4	4	5	4	4	3		4	4	4	4	3	5	5	4	4	3	2	5	5	5	4	4	5	4	4	3	4	3	5	2	5	4
441	F	2	2	4	3	5	3	3	5	2	1	4	3	4	4	5	2	1	1	4		2	4	5	5	4	5	4	5	4	4	4	5	4	4	5	4	4	4	3	2	5	2	5	4	1	4
442	F	2	3	3	4	4	4	1	1	4	4	4	1	1	4	1	4	4	4	3		2	4	3	5	3	3	5	2	1	4	3	4	4	5	2	1	1	4	4	4	5	4	4	5	3	4
443	F	2	4	4	5	5	4	4	3	5	5	4	4	3	4	3	5	5	4	4		3	3	4	4	4	1	1	4	4	4	1	1	4	1	4	4	4	4	3	4	4	4	4	4	3	4
444	F	2	2	3	4	4	3	5	3	4	4	3	5	3	5	3	4	4	3	3		4	4	5	5	4	4	3	5	5	4	4	3	4	3	5	5	4	3	3	2	5	2	5	4	5	3
445	F	2	2	4	4	4	3	5	5	2	1	4	3	4	3	5	2	1	4	3		2	3	4	4	3	5	3	4	4	3	5	3	5	3	4	4	3	3	4	4	5	4	4	5	4	3
446	F	2	1	3	5	5	4	5	5	4	4	3	2	5	2	5	4	4	4	4		2	4	4	4	3	5	5	2	1	4	3	4	3	5	2	1	4	5	4	3	4	3	5	2	4	3
447	F	2	2	3	3	5	3	3	4	5	4	4	4	5	4	4	5	4	1	4		1	3	5	5	4	5	5	4	4	3	2	5	2	5	4	4	4	4	4	1	1	1	1	4	3	3
448	F	2	2	4	4	4	4	1	4	4	3	3	4	4	4	4	4	3	4	4		2	3	3	5	3	3	4	5	4	4	4	5	4	4	5	4	1	4	4	4	3	4	3	5	4	3
449	F	2	1	3	5	5	4	4	5	4	4	3	2	5	2	5	4	4	5	4		2	4	4	4	4	1	4	4	3	3	4	4	4	4	4	3	4	4	3	5	3	5	3	4	4	4
450	F	2	5	3	4	4	3	5	4	5	4	4	4	5	4	4	5	4	4	3		1	3	5	5	4	4	5	4	4	3	2	5	2	5	4	4	5	4	2	3	2	3	5	3	1	4
451	F	2	5	5	3	5	3	3	5	2	1	4	3	4	3	5	2	1	4	2		5	3	4	4	3	5	4	5	4	4	4	5	4	4	5	4	4	4	4	3	4	4	4	4	4	4
452	F	2	2	5	4	4	3	5	1	4	4	4	1	1	1	1	4	4	4	4		5	5	3	5	3	3	5	2	1	4	3	4	3	5	2	1	4	4	5	4	5	5	4	5	5	4
453	F	2	5	3	5	5	4	5	3	5	5	4	4	3	4	3	5	5	4	5		2	5	4	4	3	5	1	4	4	4	1	1	1	1	4	4	4	4	3	5	4	4	5	3	4	3
454	F	2	2	1	4	4	5	5	3	4	4	3	5	3	5	3	4	4	2	3		5	3	5	5	4	5	3	5	5	4	4	3	4	3	5	5	4	4	4	4	4	5	3	4	1	4
456	F	2	2	4	4	4	3	5	5	3	4	2	3	2	3	5	3	4	4	4		2	1	4	4	5	5	3	4	4	3	5	3	5	3	4	4	2	4	5	4	5	3	4	5	4	3
457	F	2	5	5	4	4	4	4	3	5	5	2	4	4	4	3	5	3	5	5		2	4	4	4	3	5	5	3	4	2	3	2	3	5	3	4	4	5	4	5	2	4	5	3	4	4
458	F	2	5	5	5	4	5	4	4	3	5	5	4	5	5	4	4	1	4	4		5	5	4	4	4	4	3	5	5	2	4	4	4	3	5	3	5	5	5	3	4	5	4	4	3	3
459	F	2	4	4	2	5	4	5	4	4	4	4	5	4	4	5	3	4	4	5		5	5	5	4	5	4	4	3	5	5	4	5	5	4	4	1	4	5	3	4	5	4	5	5	4	3
460	F	2	5	5	5	5	2	5	4	3	4	5	3	4	5	3	4	5	5	3		4	4	2	5	4	5	4	4	4	4	5	4	4	5	3	4	4	5	4	4	4	3	5	5	4	4
455	F	2	3	5	4	3	3	3	3	3	5	3	4	5	3	4	4	3	2	4		5	5	5	5	2	5	4	3	4	5	3	4	5	3	4	5	5	5	4	5	4	4	3	4	1	4
461	F	2	5	3	3	4	3	5	3	3	5	4	5	5	4	4	3	2	4	5		3	5	4	3	3	3	3	3	5	3	4	5	3	4	4	3	2	5	5	4	5	4	4	5	4	4
462	F	2	5	3	2	5	4	4	3	5	5	3	3	4	5	4	4	4	5	4		5	3	3	4	3	5	3	3	5	4	5	5	4	4	3	2	4	5	5	2	5	4	3	5	5	4
463	F	2	4	4	1	4	5	5	4	5	4	4	1	4	4	3	3	4	4	4		5	3	2	5	4	4	3	5	5	3	3	4	5	4	4	4	5	5	3	3	3	3	3	4	4	3
464	F	2	4	5	5	4	4	4	5	5	5	4	4	5	4	4	3	2	3	5		4	4	1	4	5	5	4	5	4	4	1	4	4	3	3	4	4	5	4	3	5	3	3	1	4	2
465	F	2	5	2	4	4	4	4	3	5	4	3	5	4	5	4	4	4	4	5		4	5	5	4	4	4	5	5	5	4	4	5	4	4	3	2	3	5	5	4	4	3	5	3	5	2
467	F	2	1	4	2	4	5	5	4	5	5	4	5	2	5	4	3	3	1	5		5	2	4	4	4	4	3	5	4	3	5	4	5	4	4	4	4	2	4	5	5	4	5	3	5	5
468	F	2	3	5	2	4	3	5	3	3	5	3	3	3	3	3	3	4	4	3		1	4	2	4	5	5	4	5	5	4	5	2	5	4	3	3	1	2	4	4	4	5	5	2	4	4
469	F	2	3	4	3	3	4	4	4	1	4	5	3	4	5	3	4	5	4	1		3	5	2	4	3	5	3	3	5	3	3	3	3	3	3	4	4	2	4	4	4	3	5	4	4	5
470	F	2	5	2	4	4	5	5	4	4	5	3	4	5	3	4	4	3	4	3		3	4	3	3	4	4	4	1	4	5	3	4	5	3	4	5	4	2	4	5	5	4	5	5	5	3
471	F	2	5	4	2	3	4	4	3	5	5	4	5	5	4	4	3	2	4	3		5	2	4	4	5	5	4	4	5	3	4	5	3	4	4	3	4	2	4	3	5	3	3	4	5	4
472	F	2	4	5	2	4	4	4	3	5	5	3	3	4	5	4	4	4	3	4		5	4	2	3	4	4	3	5	5	4	5	5	4	4	3	2	4	2	3	4	4	4	1	4	5	3
473	F	2	4	4	1	3	5	5	4	5	4	4	1	4	4	3	3	4	2	5		4	5	2	4	4	4	3	5	5	3	3	4	5	4	4	4	3	2	4	5	5	4	4	5	4	4
474	F	2	5	4	2	3	3	5	3	3	5	4	4	5	4	4	3	2	4	5		4	4	1	3	5	5	4	5	4	4	1	4	4	3	3	4	2	2	3	4	4	3	5	2	5	4
475	F	2	4	5	2	4	4	4	4	1	4	3	5	4	5	4	4	4	5	4		5	4	2	3	3	5	3	3	5	4	4	5	4	4	3	2	4	2	4	4	4	3	5	4	4	3
476	F	2	2	5	1	3	5	5	4	4	5	4	5	2	5	4	3	3	1	4		4	5	2	4	4	4	4	1	4	3	5	4	5	4	4	4	5	2	3	5	5	4	5	5	5	4
478	F	2	3	3	5	3	4	4	3	5	5	3	3	3	3	3	3	4	5	5		2	5	1	3	5	5	4	4	5	4	5	2	5	4	3	3	1	2	3	3	5	3	3	4	5	3
477	F	2	4	4	5	5	3	5	3	3	3	4	5	4	3	2	2	5	4	4		3	3	5	3	4	4	3	5	5	3	3	3	3	3	3	4	5	2	4	4	4	4	1	4	4	5
479	F	2	5	5	2	5	4	4	3	5	3	4	5	4	3	2	5	5	5	1		4	4	5	5	3	5	3	3	3	4	5	4	3	2	2	5	4	2	3	5	5	4	4	3	5	3
480	F	2	3	5	5	3	5	5	4	5	3	4	5	4	2	2	3	5	3	4		5	5	2	5	4	4	3	5	3	4	5	4	3	2	5	5	5	2	3	4	4	3	5	3	5	4
466	F	2	4	4	2	1	4	4	5	5	5	4	5	4	4	4	4	3	4	4		3	5	5	3	5	5	4	5	3	4	5	4	2	2	3	5	3	5	5	3	5	3	3	4	5	3
481	F	2	5	5	2	4	4	4	3	5	3	4	5	5	2	4	3	5	3	5		4	4	2	1	4	4	5	5	5	4	5	4	4	4	4	3	4	5	5	4	4	3	5	4	4	4
482	F	2	4	5	5	4	5	5	4	4	1	1	5	3	3	5	1	5	3	4		5	5	2	4	4	4	3	5	3	4	5	5	2	4	3	5	3	5	3	5	5	4	5	2	5	4
483	F	2	5	4	4	5	4	4	5	3	4	3	4	4	1	5	3	5	5	3		4	5	5	4	5	5	4	4	1	1	5	3	3	5	1	5	3	5	1	4	4	5	5	3	4	3
484	F	2	3	4	5	3	4	5	3	4	5	3	5	4	4	5	3	5	5	5		5	4	4	5	4	4	5	3	4	3	4	4	1	5	3	5	5	5	4	4	4	3	5	3	5	4
485	F	2	4	5	3	4	5	3	4	4	3	4	4	3	5	4	4	3	5	5		3	4	5	3	4	5	3	4	5	3	5	4	4	5	3	5	5	5	4	5	5	4	4	3	5	3
486	F	3	5	5	4	5	5	4	4	3	2	5	5	4	5	4	5	1	3	4		4	5	3	4	5	3	4	4	3	4	4	3	5	4	4	3	5	3	5	4	4	5	3	3	3	4
487	F	3	3	5	3	3	4	5	4	4	4	5	5	3	3	5	2	4	1	4		5	5	4	5	5	4	4	3	2	5	5	4	5	4	5	1	3	1	3	4	5	3	4	4	3	4
488	F	3	4	4	4	1	4	4	3	3	4	4	4	4	1	1	4	5	4	5		3	5	3	3	4	5	4	4	4	5	5	3	3	5	2	4	1	4	4	5	3	4	4	5	3	4
489	F	3	5	5	4	4	5	4	4	3	2	5	5	4	4	3	5	5	5	4		4	4	4	1	4	4	3	3	4	4	4	4	1	1	4	5	4	5	4	4	3	3	4	4	5	4
490	F	3	4	4	3	5	4	5	4	4	4	5	4	3	2	5	4	5	3	5		5	5	4	4	5	4	4	3	2	5	5	4	4	3	5	5	5	5	5	4	4	3	2	5	3	4
491	F	3	5	5	4	5	2	5	4	3	3	5	4	3	2	5	4	3	5	4		4	4	3	5	4	5	4	4	4	5	4	3	2	5	4	5	3	5	4	5	4	4	4	5	1	1
492	F	3	3	5	3	3	3	3	3	3	4	4	4	3	2	5	3	4	4	4		5	5	4	5	2	5	4	3	3	5	4	3	2	5	4	3	5	3	5	2	1	4	3	4	4	3
493	F	3	5	3	5	4	3	5	3	3	5	2	1	4	3	4	3	5	2	1		3	5	3	3	3	3	3	3	4	4	4	3	2	5	3	4	4	4	1	4	4	4	1	1	5	3
494	F	3	5	3	4	5	4	4	3	5	5	4	4	3	2	5	4	5	4	4		5	3	5	4	3	5	3	3	5	2	1	4	3	4	3	5	2	5	3	5	5	4	4	3	3	4
495	F	3	4	4	3	4	5	5	4	5	4	5	4	4	4	5	2	4	5	4		5	3	4	5	4	4	3	5	5	4	4	3	2	5	4	5	4	5	3	4	4	3	5	3	2	5
496	F	3	4	5	4	4	4	4	5	5	4	4	3	3	4	4	1	4	4	3		4	4	3	4	5	5	4	5	4	5	4	4	4	5	2	4	5	1	5	2	1	4	3	4	4	5
497	F	3	5	2	1	4	4	4	3	5	5	4	4	3	2	5	5	5	4	4		4	5	4	4	4	4	5	5	4	4	3	3	4	4	1	4	4	3	5	4	4	3	2	5	4	4
498	F	3	1	4	4	4	5	5	4	5	4	5	4	4	4	5	4	4	5	4		5	2	1	4	4	4	3	5	5	4	4	3	2	5	5	5	4	5	5	4	4	4	3	3	2	5
499	F	3	3	5	5	4	3	5	3	3	5	2	1	4	3	4	4	5	2	1		1	4	4	4	5	5	4	5	4	5	4	4	4	5	4	4	5	5	5	5	3	3	5	2	4	5
500	F	3	3	4	4	3	4	4	4	1	1	4	4	4	1	1	4	1	4	4		3	5	5	4	3	5	3	3	5	2	1	4	3	4	4	5	2	5	4	4	4	1	1	4	3	5
501	F	3	5	2	1	4	5	5	4	4	3	5	5	4	4	3	4	3	5	5		3	4	4	3	4	4	4	1	1	4	4	4	1	1	4	1	4	4	5	5	4	4	3	5	4	4
502	F	3	5	4	4	3	4	4	3	5	3	4	4	3	5	3	5	3	4	4		5	2	1	4	5	5	4	4	3	5	5	4	4	3	4	3	5	5	5	4	3	2	5	4	5	2
503	F	3	4	5	4	4	4	4	3	5	5	2	1	4	3	4	3	5	2	1		5	4	4	3	4	4	3	5	3	4	4	3	5	3	5	3	4	5	5	4	3	2	5	4	5	4
504	F	3	4	4	3	3	5	5	4	5	5	4	4	3	2	5	2	5	4	4		4	5	4	4	4	4	3	5	5	2	1	4	3	4	3	5	2	4	4	4	3	2	5	3	4	5
505	F	3	5	4	4	3	3	5	3	3	4	5	4	4	4	5	4	4	5	4		4	4	3	3	5	5	4	5	5	4	4	3	2	5	2	5	4	5	2	1	4	3	4	3	4	4
506	F	3	4	5	4	4	4	4	4	1	4	4	3	3	4	4	4	4	4	3		5	4	4	3	3	5	3	3	4	5	4	4	4	5	4	4	5	5	4	4	3	2	5	4	5	4
507	F	3	2	5	4	3	5	5	4	4	5	4	4	3	2	5	2	5	4	4		4	5	4	4	4	4	4	1	4	4	3	3	4	4	4	4	4	4	5	4	4	4	5	2	4	5
508	F	3	3	3	3	3	4	4	3	5	4	5	4	4	4	5	4	4	5	4		2	5	4	3	5	5	4	4	5	4	4	3	2	5	2	5	4	1	4	3	3	4	4	1	5	2
509	F	3	4	4	3	5	3	5	3	3	5	2	1	4	3	4	3	5	2	1		3	3	3	3	4	4	3	5	4	5	4	4	4	5	4	4	5	3	4	4	3	2	5	5	1	4
510	F	3	5	5	4	5	4	4	3	5	1	4	4	4	1	1	1	1	4	4		4	4	3	5	3	5	3	3	5	2	1	4	3	4	3	5	2	3	5	4	4	4	5	4	3	5
511	F	3	3	5	3	3	5	5	4	5	3	5	5	4	4	3	4	3	5	5		5	5	4	5	4	4	3	5	1	4	4	4	1	1	1	1	4	4	2	1	4	3	4	4	3	4
512	F	3	4	4	4	1	4	4	5	5	3	4	4	3	5	3	5	3	4	4		3	5	3	3	5	5	4	5	3	5	5	4	4	3	4	3	5	5	4	4	4	1	1	4	5	2
513	F	3	5	5	4	4	4	4	3	5	5	3	4	2	3	2	3	5	3	4		4	4	4	1	4	4	5	5	3	4	4	3	5	3	5	3	4	1	5	5	4	4	3	4	5	4
514	F	3	5	5	5	4	5	4	4	3	2	5	5	4	4	3	5	5	5	4		5	5	4	4	4	4	3	5	5	3	4	2	3	2	3	5	3	4	4	4	3	5	3	5	4	5
515	F	3	4	4	2	5	4	5	4	4	4	5	4	3	2	5	4	5	3	5		5	5	5	4	5	4	4	3	2	5	5	4	4	3	5	5	5	4	2	1	4	3	4	3	4	4
516	F	3	5	5	5	5	2	5	4	3	3	5	4	3	2	5	4	3	5	4		4	4	2	5	4	5	4	4	4	5	4	3	2	5	4	5	3	3	4	4	3	2	5	2	5	4
517	F	3	3	5	4	3	3	3	3	3	4	4	4	3	2	5	3	4	4	4		5	5	5	5	2	5	4	3	3	5	4	3	2	5	4	3	5	4	5	4	4	4	5	4	4	5
518	F	3	5	3	3	4	3	5	3	3	5	2	1	4	3	4	3	5	2	1		3	5	4	3	3	3	3	3	4	4	4	3	2	5	3	4	4	4	4	3	3	4	4	4	4	4
519	F	3	5	3	2	5	4	4	3	5	5	4	4	3	2	5	4	5	4	4		5	3	3	4	3	5	3	3	5	2	1	4	3	4	3	5	2	1	4	4	3	2	5	2	1	4
520	F	3	4	4	1	4	5	5	4	5	4	5	4	4	4	5	2	4	5	4		5	3	2	5	4	4	3	5	5	4	4	3	2	5	4	5	4	4	5	4	4	4	5	4	4	5
521	F	3	4	5	5	4	4	4	5	5	4	4	3	3	4	4	1	4	4	3		4	4	1	4	5	5	4	5	4	5	4	4	4	5	2	4	5	5	2	1	4	3	4	3	5	2
522	F	3	5	2	4	4	4	4	3	5	5	4	4	3	2	5	5	5	4	4		4	5	5	4	4	4	5	5	4	4	3	3	4	4	1	4	4	4	4	4	4	1	1	1	4	4
523	F	3	1	4	2	4	5	5	4	5	4	5	4	4	4	5	4	4	5	4		5	2	4	4	4	4	3	5	5	4	4	3	2	5	5	5	4	4	5	5	4	4	3	4	4	5
524	F	3	3	5	2	4	3	5	3	3	5	2	1	4	3	4	4	5	2	1		1	4	2	4	5	5	4	5	4	5	4	4	4	5	4	4	5	5	4	4	3	5	3	5	5	4
525	F	3	3	4	3	3	4	4	4	1	1	4	4	4	1	1	4	1	4	4		3	5	2	4	3	5	3	3	5	2	1	4	3	4	4	5	2	4	3	4	2	3	2	3	4	3
526	F	3	5	2	4	4	5	5	4	4	3	5	5	4	4	3	4	3	5	5		3	4	3	3	4	4	4	1	1	4	4	4	1	1	4	1	4	4	5	5	4	4	3	5	4	5
527	F	3	5	4	2	3	4	4	3	5	3	4	4	3	5	3	5	3	4	4		5	2	4	4	5	5	4	4	3	5	5	4	4	3	4	3	5	4	5	4	3	2	5	4	4	5
528	F	3	4	5	2	4	4	4	3	5	5	2	1	4	3	4	3	5	2	1		5	4	2	3	4	4	3	5	3	4	4	3	5	3	5	3	4	1	5	4	3	2	5	4	1	5
529	F	3	4	4	1	3	5	5	4	5	5	4	4	3	2	5	2	5	4	4		4	5	2	4	4	4	3	5	5	2	1	4	3	4	3	5	2	5	4	4	3	2	5	3	5	4
530	F	3	5	4	2	3	3	5	3	3	4	5	4	4	4	5	4	4	5	4		4	4	1	3	5	5	4	5	5	4	4	3	2	5	2	5	4	5	2	1	4	3	4	3	5	2
531	F	3	4	5	2	4	4	4	4	1	4	4	3	3	4	4	4	4	4	3		5	4	2	3	3	5	3	3	4	5	4	4	4	5	4	4	5	4	4	4	3	2	5	4	4	4
532	F	3	2	5	1	3	5	5	4	4	5	4	4	3	2	5	2	5	4	4		4	5	2	4	4	4	4	1	4	4	3	3	4	4	4	4	4	4	5	4	4	4	5	2	3	2
533	F	3	3	3	5	3	4	4	3	5	4	5	4	4	4	5	4	4	5	4		2	5	1	3	5	5	4	4	5	4	4	3	2	5	2	5	4	5	4	3	3	4	4	1	4	4
534	F	3	4	4	5	5	3	5	3	3	5	2	1	4	3	4	3	5	2	1		3	3	5	3	4	4	3	5	4	5	4	4	4	5	4	4	5	4	4	4	3	2	5	5	4	3
535	F	3	5	5	2	5	4	4	3	5	1	4	4	4	1	1	1	1	4	4		4	4	5	5	3	5	3	3	5	2	1	4	3	4	3	5	2	5	5	4	4	4	5	4	4	1
536	F	3	3	5	5	3	5	5	4	5	3	5	5	4	4	3	4	3	5	5		5	5	2	5	4	4	3	5	1	4	4	4	1	1	1	1	4	1	2	1	4	3	4	4	4	4
537	F	3	4	4	2	1	4	4	5	5	3	4	4	3	5	3	5	3	4	4		3	5	5	3	5	5	4	5	3	5	5	4	4	3	4	3	5	3	4	4	4	1	1	4	3	5
538	F	3	5	5	2	4	4	4	3	5	5	3	4	2	3	2	3	5	3	4		4	4	2	1	4	4	5	5	3	4	4	3	5	3	5	3	4	3	5	5	4	4	3	4	4	4
539	F	3	4	5	5	4	5	5	4	4	5	4	4	4	3	4	4	4	4	5		5	5	2	4	4	4	3	5	5	3	4	2	3	2	3	5	3	5	5	5	2	1	4	3	4	3
540	F	3	5	4	4	5	4	4	5	3	3	5	4	5	4	5	5	4	5	4		4	5	5	4	5	5	4	4	5	4	4	4	3	4	4	4	4	4	5	5	4	4	3	2	5	2
541	F	3	3	4	5	3	4	5	3	4	4	3	2	3	5	4	4	5	3	5		5	4	4	5	4	4	5	3	3	5	4	5	4	5	5	4	5	4	3	4	5	4	4	4	5	4
542	F	3	4	5	3	4	5	3	4	4	5	4	4	4	4	4	5	3	4	3		3	4	5	3	4	5	3	4	4	3	2	3	5	4	4	5	3	5	1	4	4	3	3	4	4	4
543	F	3	5	2	4	5	2	4	5	1	4	5	5	5	4	5	3	4	5	4		4	5	3	4	5	3	4	4	5	4	4	4	4	4	5	3	4	3	4	5	4	4	3	2	5	2
544	F	3	4	4	5	4	4	5	4	4	5	4	4	4	5	2	4	5	3	5		5	2	4	5	2	4	5	1	4	5	5	5	4	5	3	4	5	4	5	4	5	4	4	4	5	4
545	F	3	5	5	4	5	5	4	5	5	3	5	4	5	3	4	5	4	4	4		3	5	5	4	3	5	3	3	5	2	1	4	3	4	4	5	2	5	3	5	2	1	4	3	4	3
546	F	3	3	4	4	3	4	4	3	4	4	3	5	3	4	5	4	5	5	4		3	4	4	3	4	4	4	1	1	4	4	4	1	1	4	1	4	4	4	4	3	5	3	5	3	4
547	F	3	5	5	4	4	4	4	3	5	5	5	4	4	4	4	3	5	5	4		5	2	1	4	5	5	4	4	3	5	5	4	4	3	4	3	5	5	4	4	2	3	2	3	5	3
548	F	3	5	5	5	4	5	4	4	3	5	5	5	4	5	4	4	3	4	4		5	4	4	3	4	4	3	5	3	4	4	3	5	3	5	3	4	5	5	4	4	3	4	4	4	4
549	F	3	4	4	2	5	4	5	4	4	4	4	2	5	4	5	4	4	5	2		4	5	4	4	4	4	3	5	5	2	1	4	3	4	3	5	2	4	5	4	5	4	5	5	4	5
550	F	3	5	5	5	5	2	5	4	3	5	5	5	5	2	5	4	3	5	4		4	4	3	3	5	5	4	5	5	4	4	3	2	5	2	5	4	5	4	2	3	5	4	4	5	3
551	F	3	3	5	4	3	3	3	3	3	3	5	4	3	3	3	3	3	4	3		5	4	4	3	3	5	3	3	4	5	4	4	4	5	4	4	5	5	4	4	4	4	4	5	3	4
552	F	3	5	3	3	4	3	5	3	3	5	3	3	4	3	5	3	3	1	1		4	5	4	4	4	4	4	1	4	4	3	3	4	4	4	4	4	4	4	5	5	4	5	3	4	5
553	F	3	5	3	2	5	4	4	3	5	5	3	2	5	4	4	3	5	3	4		2	5	4	3	5	5	4	4	5	4	4	3	2	5	2	5	4	1	5	1	4	3	4	4	5	2
554	F	3	4	4	1	4	5	5	4	5	4	4	1	4	5	5	4	5	3	5		3	3	3	3	4	4	3	5	4	5	4	4	4	5	4	4	5	3	4	4	4	1	1	4	1	4
555	F	3	4	5	5	4	4	4	5	5	4	5	5	4	4	4	5	5	2	3		4	4	3	5	3	5	3	3	5	2	1	4	3	4	3	5	2	3	3	5	4	4	3	4	3	5
556	F	3	5	2	4	4	4	4	3	5	5	2	4	4	4	4	3	5	4	4		5	5	4	5	4	4	3	5	1	4	4	4	1	1	1	1	4	4	3	4	3	5	3	5	3	4
557	F	3	1	4	2	4	5	5	4	5	1	4	2	4	5	5	4	5	5	5		3	5	3	3	5	5	4	5	3	5	5	4	4	3	4	3	5	5	2	1	4	3	4	3	5	2
558	F	3	3	5	2	4	3	5	3	3	3	5	2	4	3	5	3	3	4	4		4	4	4	1	4	4	5	5	3	4	4	3	5	3	5	3	4	1	1	4	3	2	5	2	5	4
559	F	3	3	4	3	3	4	4	4	1	3	4	3	3	4	4	4	1	4	5		5	5	4	4	4	4	3	5	5	3	4	2	3	2	3	5	3	4	3	4	4	4	5	4	4	5
560	F	3	5	2	4	4	5	5	4	4	5	2	4	4	5	5	4	4	5	3		5	5	5	4	5	4	4	3	2	5	5	4	4	3	5	5	5	4	3	3	3	4	4	4	4	4
561	F	3	5	4	2	3	4	4	3	5	5	4	2	3	4	4	3	5	2	4		4	4	2	5	4	5	4	4	4	5	4	3	2	5	4	5	3	3	4	4	3	2	5	2	5	4
562	F	3	4	5	2	4	4	4	3	5	4	5	2	4	4	4	3	5	4	5		5	5	5	5	2	5	4	3	3	5	4	3	2	5	4	3	5	4	4	4	4	4	5	4	4	5
563	F	3	4	4	1	3	5	5	4	5	4	4	1	3	5	5	4	5	5	4		3	5	4	3	3	3	3	3	4	4	4	3	2	5	3	4	4	4	5	1	4	3	4	3	5	2
564	F	3	5	4	2	3	3	5	3	3	5	4	2	3	3	5	3	3	4	3		5	3	3	4	3	5	3	3	5	2	1	4	3	4	3	5	2	1	5	4	4	1	1	1	1	4
565	F	3	4	5	2	4	4	4	4	1	4	5	2	4	4	4	4	1	4	4		5	3	2	5	4	4	3	5	5	4	4	3	2	5	4	5	4	4	2	5	4	4	3	4	3	5
566	F	3	2	5	1	3	5	5	4	4	2	5	1	3	5	5	4	4	3	3		4	4	1	4	5	5	4	5	4	5	4	4	4	5	2	4	5	5	3	4	3	5	3	5	3	4
567	F	3	3	3	5	3	4	4	3	5	3	3	5	3	4	4	3	5	3	4		4	5	5	4	4	4	5	5	4	4	3	3	4	4	1	4	4	4	4	4	2	3	2	3	5	3
568	F	3	4	4	5	5	3	5	3	3	4	4	5	5	3	5	3	3	4	5		5	2	4	4	4	4	3	5	5	4	4	3	2	5	5	5	4	4	4	4	4	4	5	2	4	5
569	F	3	5	5	2	5	4	4	3	5	5	5	2	5	4	4	3	5	4	2		1	4	2	4	5	5	4	5	4	5	4	4	4	5	4	4	5	5	4	3	3	4	4	1	4	4
570	F	3	3	5	5	3	5	5	4	5	3	5	5	3	5	5	4	5	2	2		3	5	2	4	3	5	3	3	5	2	1	4	3	4	4	5	2	4	2	4	3	2	5	5	5	4
571	F	3	4	4	2	1	4	4	5	5	4	4	2	1	4	4	5	5	3	4		3	4	3	3	4	4	4	1	1	4	4	4	1	1	4	1	4	4	1	4	4	4	5	4	4	5
572	F	3	5	5	2	4	4	4	3	5	5	5	2	4	4	4	3	5	3	4		5	2	4	4	5	5	4	4	3	5	5	4	4	3	4	3	5	4	5	1	4	3	4	4	5	2
573	F	3	4	5	5	4	5	5	4	4	4	5	5	4	5	5	4	4	3	3		5	4	2	3	4	4	3	5	3	4	4	3	5	3	5	3	4	1	4	4	4	1	1	4	1	4
574	F	3	5	4	4	5	4	4	5	3	5	4	4	5	4	4	5	3	3	3		4	5	2	4	4	4	3	5	5	2	1	4	3	4	3	5	2	5	4	5	4	4	3	4	3	5
575	F	3	3	4	5	3	4	5	3	4	3	4	5	3	4	5	3	4	4	4		3	4	1	4	5	5	4	5	4	5	4	4	4	5	2	4	5	5	4	4	3	5	3	5	3	4
576	F	3	4	5	3	4	5	3	4	4	4	5	3	4	5	3	4	4	5	5		4	4	5	4	4	4	5	5	4	4	3	3	4	4	1	4	4	4	4	1	4	3	4	3	5	2
577	F	3	5	5	4	4	3	3	4	4	1	5	3	4	4	3	3	4	4	1		3	4	4	4	4	4	3	5	5	4	4	3	2	5	5	5	4	4	5	4	4	4	5	2	4	5
578	F	3	3	5	5	4	4	3	2	5	5	3	2	5	4	4	3	2	5	5		3	4	2	4	5	5	4	5	4	5	4	4	4	5	4	4	5	5	3	3	3	4	4	1	4	4
579	F	3	4	5	4	5	4	4	4	5	4	4	2	4	5	4	4	4	5	4		3	3	2	4	3	5	3	3	5	2	1	4	3	4	4	5	2	4	2	4	3	2	5	5	5	4
580	F	3	3	3	5	2	1	4	3	4	4	3	5	5	2	1	4	3	4	4		4	3	3	3	4	4	4	1	1	4	4	4	1	1	4	1	4	4	1	4	4	4	5	4	4	5
581	F	3	4	1	1	4	4	4	1	1	4	4	5	1	4	4	4	1	1	4		5	4	4	4	5	5	4	4	3	5	5	4	4	3	4	3	5	4	5	1	4	3	4	4	5	2
582	F	3	4	4	3	5	5	4	4	3	4	4	2	3	5	5	4	4	3	4		4	4	2	3	4	4	3	5	3	4	4	3	5	3	5	3	4	1	4	4	3	4	4	5	2	5
583	F	3	3	5	3	4	4	3	5	3	5	3	3	3	4	4	3	5	3	5		4	5	2	4	4	4	3	5	5	2	1	4	3	4	3	5	2	5	4	4	1	1	4	1	4	4
584	F	3	3	5	5	2	1	4	3	4	3	3	2	5	2	1	4	3	4	3		4	5	2	4	5	4	3	3	3	4	4	4	1	1	4	4	4	1	5	4	4	3	4	3	5	5
585	F	3	4	5	5	4	4	3	2	5	2	4	4	5	4	4	3	2	5	2		5	4	3	4	5	5	4	4	4	5	5	4	4	3	5	5	4	4	5	3	5	3	5	3	4	5
586	F	3	3	2	4	5	4	4	4	5	5	5	1	5	4	4	4	3	3	3		2	4	3	4	5	4	4	2	3	4	4	3	5	3	4	4	3	5	5	4	3	4	3	5	2	4
[truncated: 5 more columns]

## Sheet: REASON
	AITEM
No	R-19	R-24	R-39	R-42	R-21	R-31	R-20	R-29	R-34	R-35	R-26	R-33	R-27	R-43	R-23	R-41	R-32	R-40	R-28	R-22	R-25	R-38	R-30	R-36	R-37	R-44	Total
1	3	4	5	5	3	3	3	3	4	3	3	4	4	4	5	5	2	3	3	4	4	4	5	5	1	2	94
2	3	3	5	5	5	4	3	2	4	4	5	5	4	4	3	3	4	4	4	5	3	3	5	2	1	4	97
3	4	3	4	4	4	2	4	3	4	4	3	5	5	4	4	3	2	5	4	4	4	1	1	4	4	4	93
4	5	4	4	4	4	4	5	4	5	5	4	5	4	5	4	4	4	5	4	5	4	4	4	5	5	4	114
5	3	3	2	3	2	3	4	3	3	3	3	3	3	2	1	4	3	4	4	4	3	3	3	4	4	3	80
6	3	3	2	3	3	3	3	2	3	3	3	1	1	3	3	3	1	1	3	3	3	2	2	2	1	2	62
7	4	4	4	4	5	4	4	4	5	5	4	4	4	5	5	4	4	4	4	5	4	5	5	4	4	4	112
8	4	4	5	5	5	4	4	5	4	4	4	5	4	4	4	4	5	4	4	5	4	4	4	5	4	4	112
9	2	1	2	2	2	2	2	1	2	2	1	1	1	2	1	2	1	2	1	2	2	1	2	2	1	1	41
10	5	3	3	2	4	2	5	2	5	5	4	5	5	4	4	3	2	5	1	5	4	4	5	4	4	3	98
11	5	3	2	3	2	5	4	3	3	5	3	3	4	5	4	4	4	5	1	4	3	5	4	5	4	4	97
12	3	4	3	4	3	3	3	3	4	4	4	1	4	4	3	3	4	4	3	3	3	3	3	2	1	4	83
13	4	3	3	4	5	3	3	2	5	5	4	4	5	4	4	3	2	5	4	4	3	5	1	4	4	4	97
14	4	4	5	5	5	4	4	4	4	4	4	5	4	5	4	4	4	5	4	5	4	5	4	5	5	4	114
15	2	3	4	5	4	3	4	3	3	5	3	3	5	2	1	4	3	4	4	4	5	5	3	4	4	3	93
16	5	4	4	3	5	2	3	3	4	4	3	5	1	4	4	4	1	1	4	4	3	5	5	3	4	2	90
17	4	4	5	4	4	4	4	4	5	5	4	5	4	5	5	4	4	4	4	5	4	5	5	5	4	4	114
18	4	4	5	5	5	4	4	5	4	4	5	5	4	4	4	4	5	4	4	5	4	4	5	5	4	5	115
19	5	4	5	5	4	2	4	3	4	4	3	5	5	3	4	2	3	2	4	4	4	1	3	4	5	3	95
20	5	3	3	4	5	3	5	2	5	5	4	5	5	5	2	4	3	2	3	5	4	4	1	4	4	3	98
21	4	4	1	4	4	3	4	3	3	5	3	3	5	5	4	2	4	3	3	4	3	5	4	5	4	3	95
22	5	4	4	5	4	3	3	3	4	4	4	1	3	4	5	3	5	2	3	5	5	3	5	5	3	3	98
23	2	1	1	2	1	1	1	2	1	1	2	2	1	2	2	1	2	1	1	1	2	1	1	2	1	1	36
24	5	3	3	5	2	4	3	2	4	4	3	5	4	5	4	3	3	3	4	1	4	4	1	4	4	5	92
25	4	4	5	5	4	4	4	4	4	4	4	5	5	4	5	4	4	4	5	4	5	5	4	5	4	4	113
26	4	3	3	3	3	4	4	4	1	1	4	4	4	1	1	3	5	5	5	5	4	5	5	4	5	3	93
27	2	1	3	3	2	1	1	2	2	3	1	1	2	2	3	1	3	2	2	2	1	2	2	1	1	3	49
28	5	5	4	3	2	4	4	3	5	3	4	4	3	5	3	4	1	4	5	4	4	5	4	4	3	1	96
29	4	4	2	4	3	4	4	3	5	5	2	1	4	3	4	5	4	5	4	3	5	4	3	5	3	4	97
30	2	4	2	5	2	5	5	4	5	5	4	4	3	2	5	5	5	4	1	4	3	1	4	3	4	5	96
31	3	2	5	4	3	3	5	3	3	4	5	4	4	4	5	4	4	1	4	3	2	4	3	2	5	5	94
32	4	3	3	3	3	4	4	4	1	4	4	3	3	4	4	5	4	4	4	4	4	4	4	4	5	4	97
33	4	5	4	4	5	5	5	4	4	5	4	4	4	5	5	4	4	5	4	4	4	4	4	4	4	5	113
34	5	5	4	4	4	4	4	4	5	4	5	4	4	4	5	5	4	4	4	4	5	5	4	5	4	4	113
35	2	3	3	3	3	3	2	2	3	2	2	1	3	3	3	3	3	2	3	2	3	3	1	1	3	2	64
36	1	2	2	1	1	2	2	1	2	1	2	2	2	1	1	2	2	2	2	2	2	2	2	1	1	1	42
37	3	4	2	3	2	5	5	4	5	3	5	5	4	4	3	3	3	4	3	4	4	3	5	3	4	1	94
38	5	4	4	4	4	4	4	5	5	4	4	4	4	5	4	5	4	5	4	5	5	4	4	4	5	4	113
39	5	4	2	4	3	4	4	3	5	5	3	4	2	3	2	5	4	3	4	3	4	3	2	5	5	5	96
40	1	2	1	1	2	1	1	2	1	1	1	1	1	1	1	1	1	1	1	1	1	1	1	2	1	2	31
41	4	4	4	4	5	4	5	4	4	4	5	5	4	4	4	5	5	4	4	4	4	4	4	4	5	4	111
42	4	2	4	3	2	5	5	4	3	2	4	4	3	5	3	4	4	3	5	3	4	3	2	5	4	3	93
43	4	2	3	3	3	4	4	2	4	3	4	4	3	3	3	2	1	4	3	4	4	4	4	3	1	4	83
44	2	5	4	3	4	2	4	2	5	2	5	5	4	5	5	4	4	3	2	5	1	4	3	4	4	3	94
45	3	3	3	4	4	3	2	5	4	3	3	5	3	3	4	5	4	4	4	5	4	4	1	1	4	4	92
46	3	3	3	3	4	4	3	3	3	3	4	4	4	1	4	4	3	3	4	4	3	4	4	3	3	3	87
47	5	4	4	4	5	4	5	4	4	4	5	5	4	4	5	4	4	4	4	5	4	4	5	4	5	4	113
48	4	4	4	4	5	5	5	4	4	4	4	4	4	5	4	5	4	4	4	5	4	4	4	4	5	4	111
49	2	2	3	3	2	2	3	3	3	3	3	2	3	3	2	2	1	3	3	3	3	3	1	1	3	2	64
50	3	2	3	3	1	3	2	2	3	3	3	3	3	2	1	3	3	3	1	1	2	3	3	3	2	2	63
51	2	4	3	3	5	3	4	2	3	2	5	5	4	5	3	5	5	4	4	3	4	3	5	3	4	4	97
52	4	2	4	3	5	5	2	4	3	2	4	4	5	5	3	4	4	3	5	3	4	3	5	5	2	1	94
53	3	3	3	4	4	5	4	2	4	3	4	4	3	5	5	3	4	2	3	2	5	4	5	5	4	4	97
54	2	3	3	2	3	3	3	3	3	3	3	3	3	1	1	3	3	3	1	1	2	3	3	3	2	3	66
55	5	4	3	4	3	4	5	3	3	2	5	5	4	4	3	5	5	4	4	3	4	4	1	4	4	3	98
56	4	2	4	3	2	5	5	4	3	2	4	4	3	5	3	4	4	3	5	3	5	4	4	5	4	4	98
57	4	2	4	4	3	4	4	2	4	3	4	4	3	5	5	2	1	4	3	4	4	3	5	4	5	4	94
58	4	2	5	3	3	2	4	2	5	2	5	5	4	5	5	4	4	3	2	5	5	3	3	5	2	1	93
59	2	5	4	3	2	3	2	5	4	3	3	5	3	3	4	5	4	4	4	5	4	3	5	1	4	4	94
60	3	3	3	3	2	4	3	3	3	3	4	4	4	1	4	4	3	3	4	4	3	4	3	3	3	3	84
61	5	4	4	4	4	4	5	4	4	4	5	5	4	4	5	4	4	4	4	5	4	5	5	4	4	4	112
62	5	4	4	5	4	5	5	4	4	4	4	4	4	5	4	5	4	4	4	5	4	4	5	5	4	4	113
63	2	1	2	2	1	2	2	1	2	1	1	2	1	1	2	2	1	2	1	2	2	2	1	1	2	2	41
64	2	2	3	3	3	3	2	2	3	3	3	3	3	2	1	3	3	3	1	1	3	3	2	3	3	3	66
65	4	2	3	3	2	3	4	2	3	2	3	3	4	3	3	3	3	4	4	3	4	3	3	3	2	1	77
66	2	4	3	3	2	5	2	4	3	2	4	4	5	5	3	4	4	3	5	3	5	4	5	5	4	4	97
67	4	2	4	4	3	5	4	2	4	3	4	4	3	5	5	3	4	2	3	2	5	3	3	4	5	4	94
68	3	3	3	3	3	3	4	5	5	4	4	4	3	4	4	5	3	3	4	4	4	4	1	4	4	3	94
69	5	3	3	4	3	5	2	5	5	4	3	2	4	4	3	5	2	5	5	4	3	2	4	3	3	5	96
70	5	4	3	3	4	4	3	5	4	3	4	3	3	3	4	4	3	5	4	3	4	3	3	3	1	5	93
71	3	2	3	2	3	3	3	3	2	2	3	3	3	2	3	3	3	3	2	2	3	3	3	2	3	3	70
72	4	2	4	4	3	4	4	2	4	3	4	4	3	5	5	2	1	4	3	4	4	3	5	4	5	4	94
73	4	2	5	3	3	2	4	2	5	2	5	5	4	5	5	4	4	3	2	5	5	3	3	5	2	1	93
74	2	5	4	3	2	3	2	5	4	3	3	5	3	3	4	5	4	4	4	5	4	3	5	1	4	4	94
75	3	3	3	3	2	4	3	3	3	3	4	4	4	1	4	4	3	3	4	4	3	4	3	3	3	3	84
76	5	4	4	4	4	4	5	4	4	4	5	5	4	4	5	4	4	4	4	5	4	5	5	4	4	4	112
77	5	4	4	5	4	5	5	4	4	4	4	4	4	5	4	5	4	4	4	5	4	4	5	5	4	4	113
78	2	1	2	2	1	2	2	1	2	1	1	2	1	1	2	2	1	2	1	2	2	2	1	1	2	2	41
79	2	2	3	3	3	3	2	2	3	3	3	3	3	2	1	3	3	3	1	1	3	3	2	3	3	3	66
80	4	2	3	3	2	3	4	2	3	2	3	3	4	3	3	3	3	4	4	3	4	3	3	3	2	1	77
81	2	4	3	3	2	5	2	4	3	2	4	4	5	5	3	4	4	3	5	3	5	4	5	5	4	4	97
82	4	2	4	4	3	5	4	2	4	3	4	4	3	5	5	3	4	2	3	2	5	3	3	4	5	4	94
83	3	3	3	3	3	3	4	5	5	4	4	4	3	4	4	5	3	3	4	4	4	4	1	4	4	3	94
84	3	4	5	5	3	3	3	3	4	3	3	4	4	4	5	4	3	5	4	3	4	3	3	3	1	5	94
85	3	3	5	5	5	4	3	2	4	4	5	5	4	4	3	3	3	3	5	2	3	3	4	2	4	4	95
86	4	3	4	4	4	2	4	3	4	4	3	5	5	4	4	2	1	4	3	4	4	3	5	4	5	4	96
87	5	3	3	2	4	2	5	2	5	5	4	5	4	5	4	4	4	3	2	5	5	3	3	5	2	1	95
88	3	3	2	3	2	3	4	3	3	3	3	3	3	2	1	3	4	4	4	3	4	3	3	1	4	4	78
89	3	4	5	4	3	3	3	3	4	4	4	1	1	4	4	4	3	3	4	4	5	4	5	3	5	5	95
90	4	4	4	4	5	4	4	4	5	5	4	4	4	5	5	4	4	4	4	5	4	5	5	4	4	4	112
91	4	4	5	5	5	4	4	4	4	4	4	5	4	4	4	5	4	4	4	5	4	4	5	5	4	4	112
92	2	1	2	2	2	2	2	1	2	2	1	2	2	2	1	2	1	2	1	2	2	2	1	1	2	2	44
93	5	3	3	2	4	2	5	2	5	5	4	5	5	4	4	4	4	4	1	1	4	3	5	3	4	4	95
94	5	3	2	3	2	5	4	3	3	5	3	3	4	5	4	5	5	4	4	3	4	3	5	5	2	1	95
95	3	4	5	4	3	3	3	3	4	4	4	1	4	4	3	4	4	3	5	3	5	4	5	5	4	4	98
96	4	3	3	4	5	3	3	2	5	5	4	4	5	4	4	3	4	2	3	2	5	3	3	4	5	4	96
97	3	3	5	5	5	4	3	2	4	4	3	5	4	5	4	5	3	3	4	4	4	4	1	4	4	3	98
98	2	3	3	2	3	3	3	3	3	2	3	3	2	2	1	3	3	2	3	3	3	3	3	3	1	2	67
99	1	2	2	1	1	2	1	1	2	2	1	1	1	2	2	1	1	1	1	2	1	1	2	2	2	2	38
100	4	3	5	3	4	2	3	2	5	5	4	5	3	5	5	2	1	4	3	4	4	3	5	4	5	4	97
101	4	3	5	5	2	4	3	2	4	4	5	5	3	4	4	4	4	3	2	5	5	3	3	5	2	1	94
102	5	4	5	5	4	4	4	4	4	4	4	5	5	4	4	5	4	4	4	5	4	4	5	4	4	4	112
103	5	4	4	4	5	4	5	4	5	5	4	5	5	5	4	4	4	4	4	4	5	4	5	4	5	5	116
104	4	4	1	4	4	3	4	3	3	5	3	3	5	5	4	4	4	3	2	5	4	5	5	3	4	4	98
105	5	4	4	5	4	4	4	4	4	4	4	5	4	4	5	5	4	4	4	5	4	4	5	5	4	4	112
106	3	3	2	3	2	3	3	2	2	2	3	3	1	3	3	2	1	3	3	3	3	3	1	1	3	2	63
107	5	3	3	5	2	4	3	2	4	4	3	5	4	5	4	4	4	4	1	1	4	3	5	3	4	4	93
108	4	4	5	5	4	4	4	4	4	4	4	5	5	4	5	5	5	4	4	4	4	4	5	5	5	5	115
109	2	1	1	1	1	2	2	2	1	1	2	2	2	1	1	2	2	1	1	1	1	2	1	1	2	2	38
110	4	5	3	3	2	5	5	4	4	3	5	5	4	4	3	3	4	2	3	2	5	3	3	4	5	4	97
111	5	5	4	3	2	4	4	3	5	3	4	4	3	5	3	5	3	3	4	4	4	4	1	4	4	3	96
112	4	4	2	4	3	4	4	3	5	5	2	1	4	3	4	3	4	2	5	5	4	4	4	3	3	5	94
113	2	4	2	5	2	5	5	4	5	5	4	4	3	2	5	4	3	5	4	3	4	3	3	3	1	5	95
114	3	2	5	4	3	3	5	3	3	4	5	4	4	4	5	3	3	3	5	2	3	3	4	2	4	4	93
115	2	1	1	1	1	2	2	2	1	2	2	1	1	2	2	2	1	2	1	2	2	1	1	2	1	2	40
116	4	5	3	3	2	5	5	4	4	5	4	4	3	2	5	4	4	3	2	5	5	3	3	5	2	1	95
117	5	5	4	4	4	4	4	4	5	4	5	4	4	4	5	5	4	4	4	5	4	4	5	4	4	4	112
118	5	4	3	4	3	3	5	3	3	5	2	1	4	3	4	4	3	3	4	4	5	4	5	3	5	5	97
119	1	1	2	1	1	2	2	1	1	1	2	2	2	1	1	2	2	1	2	1	2	1	1	1	2	2	38
120	4	4	4	4	4	5	5	4	5	4	5	5	4	4	4	5	4	4	4	5	4	4	5	5	4	4	113
121	2	2	3	3	2	3	3	2	2	3	3	3	3	2	3	2	1	3	3	3	3	3	1	1	3	3	65
122	1	2	2	2	1	2	2	1	1	1	1	2	2	1	2	2	2	2	1	1	2	1	1	1	2	2	40
123	1	2	1	1	2	1	1	2	1	1	1	1	1	1	1	2	2	1	1	1	1	1	2	2	2	1	34
124	4	4	4	4	5	4	5	4	4	4	5	5	4	4	4	4	4	4	5	4	5	4	5	5	4	4	112
125	4	2	4	3	2	3	3	4	3	2	4	4	3	3	3	3	4	2	3	2	3	3	3	4	3	4	81
126	4	2	5	3	3	4	4	2	4	3	4	4	3	5	5	5	3	3	4	4	4	4	1	4	4	3	94
127	2	5	4	3	4	2	4	2	5	2	5	5	4	5	5	3	4	3	4	4	3	3	3	5	4	5	98
128	3	3	3	3	3	3	2	2	3	3	3	2	3	3	3	3	3	1	1	3	3	3	2	2	3	3	69
129	3	3	3	3	4	4	3	3	3	3	4	4	4	1	4	3	4	4	3	3	4	4	4	4	4	1	87
130	5	4	4	4	5	4	5	4	4	5	5	5	4	4	5	4	4	5	4	5	5	4	5	4	4	4	115
131	4	3	4	3	5	5	5	4	3	2	4	4	3	5	4	5	2	3	2	4	4	4	3	4	3	3	95
132	3	2	3	4	2	3	4	3	4	3	3	3	3	3	3	3	4	1	1	3	3	4	2	3	3	4	77
133	2	2	1	1	1	1	2	2	1	1	2	2	1	2	1	1	2	2	1	2	2	1	2	2	1	2	40
134	2	4	3	3	5	3	4	2	3	2	5	5	4	5	3	4	3	5	3	3	4	2	5	5	3	3	93
135	4	5	4	4	5	5	5	4	4	5	4	4	5	5	4	4	4	5	5	5	4	4	5	4	4	5	116
136	4	4	4	4	4	5	4	4	4	4	4	4	4	5	5	4	4	4	4	5	4	5	4	5	4	5	111
137	3	3	3	3	3	4	3	3	3	3	4	4	4	1	1	4	2	3	2	3	3	3	3	4	3	3	78
138	5	4	3	4	3	4	5	3	3	2	5	5	4	4	3	5	3	3	4	4	4	1	5	4	3	5	98
139	4	2	4	3	2	3	3	4	3	2	4	4	3	3	3	4	4	1	3	4	4	4	4	4	4	1	84
140	4	2	4	4	3	4	4	2	4	3	4	4	3	5	5	4	4	4	3	4	3	3	1	4	3	5	93
141	4	2	5	3	3	2	4	2	5	2	5	5	4	5	5	4	3	3	2	3	3	4	3	4	3	5	93
142	2	5	4	3	2	3	2	5	4	3	3	5	3	3	4	3	3	4	4	4	3	5	3	5	4	5	94
143	3	3	3	3	2	3	3	3	3	3	3	3	3	1	3	3	3	2	2	2	3	3	2	2	3	3	70
144	5	4	4	4	4	4	5	4	4	4	5	5	4	4	5	5	4	4	5	4	4	5	4	5	4	5	114
145	5	4	4	5	4	5	5	4	4	4	4	4	4	5	4	4	4	5	4	5	4	5	4	5	4	4	113
146	4	4	4	4	4	5	4	4	4	4	4	5	4	4	5	5	4	5	5	4	5	5	4	4	4	5	113
147	5	2	3	3	3	3	5	2	3	3	4	4	3	5	1	4	5	5	5	4	3	5	5	4	4	4	97
148	3	2	3	3	2	3	3	2	3	2	2	2	3	2	3	3	3	2	3	3	3	1	3	3	3	3	68
149	2	3	3	3	2	2	2	2	3	2	3	3	2	2	3	3	3	1	1	3	3	2	2	3	3	2	63
150	4	5	4	4	4	5	4	5	4	4	4	4	4	5	5	4	4	5	4	4	4	5	4	4	4	5	112
151	4	4	4	4	4	4	4	5	5	4	4	4	4	4	4	5	4	4	4	5	4	5	5	5	4	4	111
152	5	3	3	4	3	5	2	5	5	4	3	2	4	4	3	4	4	1	2	5	3	3	5	4	3	5	94
153	5	4	4	4	4	4	4	5	4	4	4	4	4	4	4	4	4	4	4	5	4	5	4	5	4	5	110
154	3	2	3	2	3	3	3	3	2	2	3	3	3	2	3	3	3	3	2	2	3	3	2	3	2	2	68
155	4	2	4	4	3	4	4	2	4	3	4	4	3	5	5	3	3	4	4	4	4	1	5	4	3	5	95
156	4	2	5	3	3	2	4	2	5	2	5	5	4	5	5	4	3	5	5	4	4	4	4	4	4	1	98
157	2	2	3	3	2	3	2	2	3	3	3	2	3	3	3	2	3	3	3	3	3	3	1	3	3	2	68
158	3	3	3	3	2	2	3	3	3	3	2	2	2	1	2	2	3	2	2	3	3	2	3	2	3	2	64
159	5	4	4	4	4	4	5	4	4	4	5	5	4	4	5	5	4	5	4	4	4	5	4	5	4	5	114
160	5	4	4	5	4	5	5	4	4	4	4	4	4	5	4	4	5	5	5	5	4	4	4	5	4	4	114
161	4	4	4	4	4	5	4	4	4	4	4	5	4	4	5	4	4	5	5	4	4	5	4	5	4	4	111
162	1	2	1	1	1	1	1	2	1	1	2	2	1	1	1	2	2	1	2	1	2	1	1	1	2	2	36
163	4	2	3	3	2	3	4	2	3	2	5	5	4	5	3	4	3	5	5	4	5	5	5	3	4	3	96
164	2	4	3	3	2	5	2	4	3	2	4	4	5	5	3	5	3	3	5	4	3	5	5	3	5	3	95
165	4	2	4	4	3	5	4	2	4	3	4	4	3	5	5	4	4	1	4	4	4	1	5	5	4	4	96
166	3	3	3	3	3	3	4	5	5	4	4	4	3	4	4	4	4	4	1	4	3	5	4	4	4	4	96
167	3	4	5	5	3	3	3	3	4	3	3	4	4	4	5	4	3	3	3	4	3	5	4	5	4	3	97
168	4	4	5	5	5	4	4	5	4	4	5	5	4	4	4	4	4	4	4	5	4	5	4	4	4	4	112
169	4	3	4	4	4	2	4	3	4	4	3	5	5	4	4	4	3	5	2	5	3	3	4	4	4	3	97
170	5	4	4	4	4	4	5	4	5	5	4	5	4	5	4	5	4	4	4	4	4	4	5	4	5	4	113
171	1	1	2	1	2	1	2	1	1	1	1	1	1	2	1	2	1	1	1	2	1	2	1	1	2	1	34
172	3	4	5	4	3	3	3	3	4	4	4	1	1	4	4	5	4	5	1	4	4	5	4	5	4	3	94
173	4	4	4	4	5	4	4	4	5	5	4	4	4	5	5	4	5	5	4	5	5	4	5	5	4	4	115
174	4	4	5	5	5	4	4	5	4	4	4	5	4	4	4	4	4	5	4	4	4	4	4	5	4	4	111
175	1	1	1	1	1	2	1	2	1	1	1	2	2	2	1	1	1	1	2	2	1	1	1	1	1	2	34
176	5	4	4	4	4	4	5	4	5	5	4	5	5	4	4	4	4	5	5	4	4	4	4	5	5	4	114
177	5	3	2	3	2	5	4	3	3	5	3	3	4	5	4	4	3	5	3	4	4	4	3	5	5	3	97
178	1	2	1	2	1	1	1	1	2	2	2	1	2	2	1	1	1	1	1	2	1	1	1	2	1	1	35
179	4	3	3	4	5	3	3	2	5	5	4	4	5	4	4	4	3	5	2	3	3	4	3	4	3	5	97
180	4	4	5	5	5	4	4	4	4	4	4	5	4	5	4	5	4	5	4	4	4	5	4	5	4	5	114
181	2	3	4	5	4	3	4	3	3	5	3	3	5	2	1	4	5	5	5	5	3	3	2	5	3	3	93
182	5	4	4	3	5	2	3	3	4	4	3	5	1	4	4	4	3	5	5	4	3	5	3	5	4	3	98
183	4	4	5	4	4	5	4	5	5	5	4	5	4	5	5	4	4	5	4	5	4	5	5	5	4	4	117
184	4	4	5	5	4	4	4	4	4	4	5	5	4	4	4	4	4	5	5	4	5	5	5	4	4	4	113
185	5	4	5	5	4	4	4	4	4	4	4	5	5	4	4	5	4	4	5	4	4	5	5	4	5	4	114
186	5	4	4	4	5	4	5	4	5	5	4	5	5	5	4	4	4	5	4	4	4	5	5	5	4	4	116
187	4	4	1	4	4	3	4	3	3	5	3	3	5	5	4	4	4	4	1	4	3	5	4	4	4	4	96
188	5	4	4	5	4	3	3	3	4	4	4	1	3	4	5	4	3	3	3	4	3	5	4	5	4	3	97
189	4	3	5	4	5	3	3	2	5	5	4	4	1	4	4	3	3	4	3	5	4	5	4	3	3	3	96
190	5	3	3	5	2	4	3	2	4	4	3	5	4	5	4	4	3	5	2	5	3	3	4	4	4	3	96
191	4	4	5	5	4	4	4	4	4	4	4	5	5	4	5	5	4	4	4	4	4	4	5	4	5	4	112
192	1	1	1	1	1	1	1	2	1	1	1	1	1	1	1	1	1	2	2	2	1	1	1	2	1	2	32
193	4	5	4	4	4	5	5	4	4	4	5	5	4	4	4	5	4	5	4	4	4	5	4	5	4	4	113
194	5	5	4	4	4	4	4	4	5	4	4	4	4	5	4	4	5	5	4	5	5	4	5	5	4	4	114
195	4	4	2	4	3	4	4	3	5	5	2	1	4	3	4	4	3	5	3	4	4	4	3	5	4	3	94
196	2	2	2	1	2	1	1	2	1	1	2	2	3	2	1	2	2	1	1	2	1	2	2	1	2	3	44
197	4	4	5	4	4	4	5	4	4	4	5	4	4	4	5	4	4	5	5	4	4	4	4	5	5	4	112
198	4	3	3	3	3	4	4	4	1	4	4	3	3	4	4	4	3	5	3	4	4	4	3	5	5	3	94
199	4	5	3	3	2	5	5	4	4	5	4	4	3	2	5	5	3	3	3	4	3	3	1	4	3	5	95
200	5	5	4	4	4	4	4	4	5	4	5	4	4	4	5	4	4	5	4	4	4	4	4	4	4	5	111
201	5	4	4	4	4	4	5	4	4	5	5	5	4	4	4	5	4	5	4	4	4	5	4	5	4	5	114
202	1	1	2	1	1	2	2	1	1	1	2	2	2	1	1	2	1	1	1	1	1	1	2	1	1	1	34
203	4	4	4	4	4	5	5	4	5	4	5	5	4	4	4	4	4	5	5	4	4	5	4	5	4	4	113
204	5	2	4	3	2	4	4	5	5	3	4	4	3	5	3	4	4	1	4	5	4	5	5	1	4	4	97
205	5	4	5	4	4	4	4	4	5	5	4	4	5	4	5	4	4	5	5	4	5	5	5	4	4	4	115
206	1	2	1	1	2	1	1	2	1	1	1	1	1	1	1	2	1	1	2	1	1	2	2	1	2	2	35
207	2	3	4	4	5	4	5	3	3	2	5	5	4	4	3	4	4	1	4	4	4	1	5	5	4	4	96
208	4	2	4	3	2	5	5	4	3	2	4	4	3	5	3	4	4	4	1	4	3	5	4	4	4	4	94
209	4	2	5	3	3	4	4	2	4	3	4	4	3	5	5	4	3	3	3	4	3	5	4	5	4	3	96
210	2	5	4	3	4	2	4	2	5	2	5	5	4	5	5	3	3	4	3	5	4	5	4	3	3	3	97
211	3	3	3	4	4	3	2	3	4	3	3	3	3	3	4	4	3	3	2	3	3	3	4	4	4	3	84
212	5	3	3	3	4	4	3	3	3	3	4	4	4	1	4	5	3	3	3	3	4	4	5	4	5	3	93
213	5	4	4	4	5	4	5	4	4	4	5	5	4	4	5	4	4	5	5	4	5	4	4	5	4	5	115
214	4	4	4	4	5	5	5	4	4	4	4	4	4	5	4	5	4	5	5	4	4	5	4	5	4	4	113
215	5	4	4	4	4	5	4	4	4	4	4	5	4	4	5	4	5	5	4	5	5	4	5	5	4	4	114
216	3	2	3	3	1	3	2	2	3	3	3	3	3	2	1	3	3	2	3	3	3	3	3	2	3	3	68
217	2	1	1	1	2	1	1	2	1	2	2	2	1	2	1	1	1	1	2	2	1	1	1	1	1	2	36
218	4	4	4	4	5	5	4	4	4	4	4	4	5	5	4	4	4	5	5	4	4	4	4	5	5	4	112
219	4	4	4	4	4	5	4	5	4	4	4	4	4	5	5	4	4	5	4	4	4	4	4	5	5	4	111
220	2	3	3	2	3	3	3	3	3	3	3	3	3	1	1	2	3	3	3	3	3	3	1	3	3	2	68
221	5	4	3	4	3	4	5	3	3	2	5	5	4	4	3	4	3	5	2	3	3	4	3	4	3	5	96
222	4	4	4	4	4	5	5	4	4	4	4	4	4	5	4	5	4	5	4	4	4	5	4	5	4	5	112
223	4	2	4	4	3	4	4	2	4	3	4	4	3	5	5	4	5	5	5	5	3	3	2	5	3	3	98
224	4	4	5	4	4	4	4	4	5	4	5	5	4	5	5	4	4	5	5	4	4	5	4	5	4	4	114
225	2	3	4	3	2	3	2	3	4	3	3	3	3	3	4	4	4	1	4	3	4	3	3	1	4	4	80
226	3	3	3	3	2	4	3	3	3	3	4	4	4	1	4	4	3	5	5	4	5	5	5	3	4	3	93
227	5	4	4	4	4	4	5	4	4	4	5	5	4	4	5	5	4	4	5	4	4	5	5	4	5	4	114
228	5	4	3	5	2	5	5	4	3	2	4	4	3	5	4	4	4	1	4	4	4	1	5	5	4	4	98
229	4	3	4	4	3	5	4	3	4	3	3	5	3	3	5	4	4	4	1	4	3	5	4	4	4	4	97
230	1	2	1	1	1	1	1	2	1	1	2	2	1	1	1	2	1	1	1	2	1	1	2	1	2	1	34
231	2	2	1	1	2	1	2	2	1	2	1	1	2	1	1	1	1	2	1	1	2	1	2	1	1	1	36
232	2	4	3	3	2	3	2	4	3	2	4	4	3	3	3	4	3	3	2	3	3	3	4	4	4	3	81
233	4	2	4	4	3	5	4	2	4	3	4	4	3	5	5	5	3	3	3	3	4	4	5	4	5	3	98
234	3	3	3	3	3	3	4	5	5	4	4	4	3	4	4	4	3	5	5	2	1	4	3	5	4	5	96
235	5	4	4	4	4	5	5	5	5	4	4	5	4	4	4	5	4	5	5	4	4	5	4	5	4	4	115
236	5	4	4	4	4	4	4	5	4	4	4	4	4	4	4	4	5	5	4	5	5	4	5	5	4	4	112
237	2	2	2	2	3	3	3	3	2	2	3	3	2	2	3	2	3	2	3	2	2	2	3	2	2	3	63
238	2	2	2	2	1	2	2	2	2	1	2	2	1	2	2	2	2	1	2	2	1	2	2	1	2	1	45
239	4	4	5	4	4	4	4	4	5	4	5	5	4	5	5	4	4	5	5	4	4	4	4	5	5	4	114
240	2	5	4	3	2	3	2	5	4	3	3	5	3	3	4	4	3	5	3	4	4	4	3	5	5	3	94
241	3	3	3	3	2	4	3	3	3	3	4	4	4	1	4	3	4	3	1	4	4	3	4	3	4	3	83
242	5	4	4	4	4	4	5	4	4	4	5	5	4	4	5	4	5	5	4	5	5	4	5	5	4	4	115
243	5	4	4	5	4	5	5	4	4	4	4	4	4	5	4	4	4	5	4	4	4	4	4	5	4	4	111
244	2	1	2	2	1	1	2	1	2	1	1	1	1	1	1	2	2	1	1	2	1	2	2	1	2	1	37
245	5	2	3	3	3	3	5	2	3	3	4	4	3	5	1	4	3	5	5	4	4	4	3	5	5	4	95
246	4	2	3	3	2	3	4	2	3	2	5	5	4	5	3	4	3	5	3	4	4	4	3	5	5	3	93
247	2	4	3	3	2	5	2	4	3	2	4	4	5	5	3	4	4	5	4	5	5	4	4	3	5	3	97
248	4	5	4	4	4	5	4	5	4	4	4	4	4	5	5	4	5	4	4	4	5	5	4	4	5	5	114
249	3	3	3	3	3	3	4	5	5	4	4	4	3	4	4	3	3	5	4	4	1	1	4	3	5	5	93
250	3	2	3	3	4	3	2	2	3	2	3	3	4	3	2	3	3	4	4	3	3	1	4	2	4	4	77
251	2	1	1	1	1	1	1	1	2	1	1	1	1	1	1	1	2	1	1	2	1	1	2	2	2	2	34
252	3	3	4	4	4	4	4	3	3	3	4	4	4	4	4	3	2	4	4	5	5	3	4	4	5	4	98
253	4	4	5	5	4	4	5	4	4	4	5	5	4	4	5	4	4	4	4	4	5	5	5	5	5	5	116
254	3	2	4	4	3	5	4	4	3	2	4	4	3	5	4	5	4	4	4	3	4	4	5	4	1	1	93
255	4	3	3	5	3	5	3	3	4	3	3	5	3	5	3	5	2	5	5	4	3	2	5	4	5	1	96
256	4	5	5	5	4	5	5	4	4	5	5	5	4	5	5	4	4	5	5	4	4	4	4	5	5	4	118
257	4	5	5	4	4	4	3	4	4	4	3	5	5	2	1	4	3	5	4	3	5	5	2	1	4	3	96
258	4	5	5	4	4	4	4	4	4	5	4	5	5	4	4	5	4	5	4	4	5	5	4	4	5	4	114
259	4	5	4	4	4	4	4	4	4	4	5	5	4	5	5	4	5	5	4	5	5	4	5	5	4	5	116
260	3	3	3	2	3	3	4	2	3	4	3	3	3	4	4	4	3	3	3	3	3	3	4	4	4	3	84
261	1	2	1	1	1	1	1	2	2	1	1	1	2	2	1	1	1	1	1	1	1	2	2	1	1	2	34
262	4	4	5	4	5	5	4	5	5	4	4	5	5	4	4	4	4	5	4	4	5	5	4	4	4	4	114
263	2	5	4	3	3	5	3	3	4	4	3	5	3	4	4	4	3	5	3	3	5	3	4	4	4	3	96
264	3	3	3	3	4	4	4	1	4	5	4	5	1	4	4	5	4	5	3	4	5	1	4	4	5	4	96
265	5	4	4	4	5	5	4	4	5	4	5	5	4	5	5	4	5	5	4	5	5	4	5	5	4	5	119
266	5	4	4	4	4	4	4	5	4	4	4	5	4	4	4	4	4	5	5	4	5	4	4	4	4	4	110
267	1	1	1	1	1	2	1	2	2	1	1	1	2	2	1	1	1	1	2	1	1	2	2	1	1	2	35
268	5	5	4	4	4	4	4	5	5	4	4	5	5	4	4	4	4	5	4	4	5	5	4	4	4	4	113
269	4	2	3	2	5	5	4	5	3	4	3	5	3	4	4	4	3	5	4	3	5	3	4	4	4	3	98
270	4	4	4	4	4	4	5	5	4	4	4	5	4	5	5	4	4	4	4	4	5	4	5	5	4	4	112
271	4	4	4	4	4	4	4	5	5	4	5	4	4	4	5	5	4	4	4	5	4	4	4	5	5	4	112
272	4	3	3	4	4	4	3	4	4	3	3	3	4	4	1	1	4	3	4	3	3	4	4	1	1	4	83
273	2	2	2	2	2	2	1	2	2	1	1	1	1	1	2	1	1	2	1	1	1	1	1	2	1	2	38
274	1	3	4	3	3	3	3	3	1	3	2	3	3	4	3	3	4	2	3	2	3	3	4	3	3	4	76
275	4	3	3	3	4	4	4	4	4	3	2	4	4	5	5	3	4	4	2	2	4	4	5	5	3	4	96
276	5	4	4	4	5	5	4	4	5	4	4	4	4	4	5	5	5	5	4	4	4	4	4	5	5	5	115
277	4	4	4	4	4	4	4	5	4	5	4	4	4	4	4	4	5	4	5	4	4	4	4	4	4	5	109
278	3	3	4	3	3	5	3	5	3	5	2	5	5	4	3	2	5	4	2	2	5	5	4	3	2	5	95
279	2	3	4	3	2	4	2	3	3	4	4	4	3	3	4	2	3	2	3	3	4	3	4	3	4	2	81
280	2	3	4	5	2	4	2	3	2	5	5	4	5	4	4	3	3	2	4	4	5	5	5	4	4	4	97
281	2	3	4	5	3	4	2	3	2	4	4	3	5	3	4	4	4	3	4	4	3	5	5	5	5	5	98
282	4	4	4	5	4	4	4	4	4	4	5	4	5	4	4	5	5	4	4	4	4	4	4	4	5	4	110
283	4	4	4	5	5	5	4	4	5	4	4	4	5	4	4	4	5	4	5	5	4	4	4	4	5	4	113
284	5	4	3	2	4	4	3	5	4	4	3	5	3	4	4	4	3	5	5	3	5	3	4	4	3	2	98
285	1	1	1	1	1	2	1	2	2	1	1	1	2	2	1	1	1	1	2	1	1	2	2	1	1	2	35
286	5	5	4	4	4	4	4	5	5	4	4	5	5	4	4	4	4	5	4	4	5	5	4	4	4	4	113
287	4	4	4	4	5	5	4	5	4	4	4	5	4	4	4	4	4	5	4	4	5	4	4	4	5	4	111
288	4	4	4	4	4	4	5	5	4	4	4	5	4	5	5	4	4	4	4	4	5	4	5	5	5	4	113
289	4	4	4	4	4	4	4	5	5	4	5	4	4	4	5	5	4	4	4	5	4	4	4	5	4	5	112
290	4	3	3	4	4	4	3	4	4	3	3	3	4	4	1	1	4	3	4	3	3	4	4	1	4	1	83
291	2	2	1	2	1	1	2	1	2	1	1	2	2	1	1	1	2	2	2	1	2	2	1	1	1	1	38
292	1	5	4	3	3	5	3	3	1	3	2	5	5	4	5	3	4	2	3	2	5	5	4	5	3	5	93
293	4	3	3	3	4	4	4	4	4	3	2	4	4	5	5	3	4	4	2	2	4	4	5	5	4	3	96
294	5	4	4	4	5	5	4	4	5	4	4	4	4	4	5	5	5	5	4	4	4	4	4	5	4	4	113
295	4	4	4	4	4	4	4	5	4	5	4	4	4	4	4	4	5	4	5	4	4	4	4	4	4	4	108
296	3	3	4	3	3	5	3	5	3	5	2	5	5	4	3	2	5	4	2	2	5	5	4	3	5	5	98
297	2	2	2	2	1	2	2	2	2	1	2	2	1	1	2	2	1	2	2	2	2	1	1	2	2	1	44
298	3	3	3	3	3	3	4	3	3	4	4	4	3	3	2	4	3	2	3	3	4	4	1	4	4	3	83
299	5	3	3	4	3	5	2	5	5	4	3	2	4	5	4	2	4	3	3	4	3	5	4	5	4	3	97
300	5	4	4	4	4	4	4	5	4	4	4	4	4	4	5	4	5	5	4	5	5	4	5	5	4	4	113
301	3	2	3	2	3	3	3	3	2	2	3	3	3	3	3	3	3	3	1	3	3	1	3	3	3	2	69
302	2	2	2	2	1	2	2	2	2	1	2	2	1	1	2	1	1	1	2	1	2	2	1	2	2	1	42
303	4	2	5	3	3	2	4	2	5	2	5	5	4	4	5	3	3	2	5	4	5	5	4	5	4	3	98
304	2	5	4	3	2	3	2	5	4	3	3	5	3	1	1	3	5	5	5	5	4	5	5	4	5	3	95
305	1	1	1	1	2	2	1	1	1	1	2	2	2	2	1	1	1	2	2	2	1	2	2	1	1	1	37
306	5	3	3	4	3	4	5	3	3	2	5	5	4	5	3	4	1	4	5	4	4	5	4	4	3	1	96
307	5	4	4	5	4	5	5	4	4	4	4	4	4	4	4	5	4	5	4	4	5	4	4	5	4	4	112
308	4	3	4	4	3	5	4	3	4	3	3	5	3	2	5	5	5	4	1	4	3	1	4	3	4	5	94
309	1	2	1	1	1	1	1	2	1	1	2	2	1	2	1	2	2	1	2	1	2	2	1	2	1	1	37
310	4	2	3	3	2	3	4	2	3	2	5	5	4	4	4	5	4	4	4	4	4	4	4	4	5	4	96
311	2	4	3	3	2	3	2	4	3	2	4	4	3	2	3	4	3	3	3	3	4	3	3	4	4	3	81
312	4	2	4	4	3	5	4	2	4	3	4	4	3	4	5	1	4	3	4	3	5	5	4	5	3	3	95
313	3	3	3	3	3	3	3	2	2	3	3	3	3	3	3	3	3	2	3	2	3	3	1	1	3	2	69
314	1	2	1	1	1	1	1	1	2	1	1	2	2	1	1	2	2	2	2	2	1	2	2	1	1	1	37
315	3	3	5	5	5	4	3	2	4	4	5	5	4	4	3	3	3	4	3	4	4	3	5	3	4	1	96
316	4	4	4	4	4	4	4	4	4	4	4	5	5	5	4	5	4	5	4	5	5	4	4	4	5	4	112
317	5	3	3	2	4	2	5	2	5	5	4	5	4	3	2	5	4	3	4	3	4	3	2	5	5	5	97
318	2	1	2	1	2	2	1	2	1	2	1	1	2	1	1	1	1	1	1	1	1	1	1	2	1	2	35
319	3	4	5	4	3	3	3	3	4	4	4	1	1	4	3	5	5	4	4	3	3	3	4	4	5	4	93
320	4	3	3	4	5	3	3	2	5	5	4	4	3	5	3	4	4	3	5	3	4	3	2	5	4	3	96
321	3	3	5	5	5	4	3	2	4	4	3	5	3	5	5	2	1	4	3	4	4	4	4	5	1	4	95
322	4	3	4	4	4	2	4	3	4	4	3	5	5	5	5	4	4	3	2	5	1	4	3	4	4	3	96
323	5	3	3	2	4	2	5	2	5	5	4	5	5	3	4	5	4	4	4	5	4	4	1	1	4	4	97
324	1	1	2	1	2	1	2	1	1	1	1	1	2	1	2	2	1	1	2	2	1	2	2	1	1	1	36
325	3	4	5	4	3	3	3	3	4	4	4	1	4	4	5	4	4	3	2	5	4	3	5	3	5	4	96
326	4	4	4	4	5	4	4	4	5	5	4	4	5	5	4	5	4	4	4	5	4	4	4	4	5	4	112
327	1	1	1	1	1	2	1	2	2	2	1	1	2	1	1	2	1	2	1	2	2	2	1	1	2	2	38
328	2	3	4	5	4	3	4	3	3	5	3	3	5	5	1	4	4	4	1	1	5	4	4	3	5	5	93
329	5	4	4	3	5	2	3	3	4	4	3	5	1	5	3	5	5	4	4	3	4	3	5	3	4	4	98
330	4	3	5	3	4	2	3	2	5	5	4	5	3	5	3	4	4	3	5	3	4	3	5	5	2	1	95
331	4	4	5	5	4	4	4	4	4	4	5	5	4	5	5	4	4	4	4	4	5	4	5	5	4	4	113
332	5	4	5	5	4	2	4	3	4	4	3	5	5	1	1	4	4	4	1	1	5	3	3	4	5	4	93
333	5	4	4	4	5	4	5	4	5	5	4	5	5	4	4	5	5	4	4	4	4	4	5	4	4	4	114
334	4	4	1	4	4	3	4	3	3	5	3	3	5	5	3	4	4	3	5	3	5	4	4	5	4	4	99
335	5	4	4	5	4	3	3	3	4	4	4	1	3	5	5	2	1	4	3	4	4	3	5	4	5	4	96
336	4	3	5	4	5	3	3	2	5	5	4	4	1	5	5	4	4	3	2	5	5	3	3	5	2	1	95
337	5	3	3	5	2	4	3	2	4	4	3	5	4	3	4	5	4	4	4	5	4	3	5	1	4	4	97
338	4	3	5	1	4	4	4	3	4	4	3	5	5	1	4	4	3	3	4	4	5	4	5	3	5	5	99
339	4	3	3	3	3	4	4	4	1	1	4	4	4	4	5	4	4	3	2	5	4	5	5	3	4	4	94
340	4	5	4	4	4	5	5	4	4	4	5	5	4	5	4	5	4	4	4	5	4	4	5	5	4	4	114
341	1	1	2	1	2	2	2	1	1	1	2	2	1	1	1	2	1	2	1	2	2	2	1	1	2	2	39
342	1	1	2	1	1	1	1	2	2	2	2	1	1	2	1	1	1	1	1	1	1	1	2	1	1	2	34
343	2	4	2	5	2	5	5	4	5	5	4	4	3	5	3	5	5	4	4	3	4	3	5	5	2	1	99
344	4	4	5	4	4	4	5	4	4	4	5	4	4	5	4	4	4	4	5	4	5	4	5	5	4	4	112
345	4	3	3	3	3	4	4	4	1	4	4	3	3	3	3	3	4	2	3	2	3	3	3	4	3	4	83
346	4	5	3	3	2	5	5	4	4	5	4	4	3	4	4	5	3	3	4	4	4	4	1	4	4	3	98
347	5	5	4	4	4	4	4	4	5	4	5	4	4	4	4	5	4	5	5	4	4	4	4	4	4	5	112
348	1	2	1	2	1	1	1	1	1	1	2	1	2	1	2	2	1	1	2	1	2	1	1	1	1	1	34
349	3	2	2	3	3	3	3	3	2	1	3	3	3	2	3	3	3	3	2	2	3	3	3	2	3	3	69
350	3	4	2	3	2	5	5	4	5	3	5	5	4	5	5	2	1	4	3	4	4	3	5	4	5	4	99
351	5	2	4	3	2	4	4	5	5	3	4	4	3	5	5	4	4	3	2	5	5	3	3	5	2	1	95
352	5	4	2	4	3	4	4	3	5	5	3	4	2	3	4	5	4	4	4	5	4	3	5	1	4	4	98
353	4	3	1	1	2	4	3	3	3	3	4	4	4	1	4	4	3	3	4	4	3	4	3	3	3	3	81
354	4	4	4	4	5	4	5	4	4	4	5	5	4	4	5	4	4	4	4	5	4	5	5	4	4	4	112
355	4	4	4	4	4	5	5	4	4	4	4	4	4	5	4	5	4	4	4	5	4	4	5	5	4	4	111
356	2	2	2	1	1	2	2	2	2	1	2	2	1	1	2	2	1	2	1	2	2	2	1	1	2	2	43
357	2	1	2	3	2	2	2	2	1	2	1	1	2	1	1	2	2	2	1	1	2	3	1	3	2	2	46
358	3	3	3	4	4	3	2	5	4	3	3	5	3	5	3	5	5	4	4	3	4	3	5	5	2	1	94
359	5	4	4	4	4	4	4	4	4	4	4	4	4	5	4	4	4	4	5	4	5	4	5	5	4	4	110
360	5	4	3	3	5	4	5	3	3	2	5	5	4	5	5	3	4	2	3	2	5	3	3	4	5	4	99
361	4	3	4	3	5	5	5	4	3	2	4	4	3	4	4	5	3	3	4	4	4	4	1	4	4	3	96
362	5	2	3	4	2	5	4	3	4	3	3	5	3	4	5	4	3	5	4	3	4	3	3	3	1	5	93
363	3	2	3	3	1	3	2	2	3	3	3	3	3	3	3	3	3	3	2	2	3	3	3	2	3	3	70
364	2	4	3	3	3	3	4	2	3	2	3	3	4	4	4	2	1	4	3	4	4	3	3	4	3	4	82
365	4	2	4	3	5	5	2	4	3	2	4	4	5	5	4	4	4	3	2	5	5	3	3	5	2	1	93
366	3	3	3	4	4	3	4	2	4	3	4	4	3	2	1	3	4	4	4	3	4	3	3	1	4	4	84
367	5	4	4	5	4	4	4	4	4	4	4	4	4	4	4	4	4	4	4	4	5	4	5	4	5	5	110
368	5	4	4	4	4	4	5	4	4	4	5	5	4	5	5	4	4	4	4	5	4	5	5	4	4	4	113
369	4	2	4	3	2	5	5	4	3	2	4	4	3	4	4	5	4	4	4	5	4	3	5	5	3	4	99
370	2	2	2	2	1	2	2	2	2	1	2	2	1	2	1	2	1	2	1	2	2	2	1	1	2	2	44
371	4	2	3	3	3	2	4	2	3	2	3	3	4	4	4	4	4	4	1	1	4	3	3	3	4	4	81
372	2	5	4	3	2	3	2	5	4	3	3	5	3	5	4	5	5	4	4	3	4	3	5	5	2	1	94
373	3	3	3	3	2	4	3	3	3	3	4	4	4	4	3	4	4	3	5	3	5	4	5	5	4	4	95
374	5	3	3	4	3	4	5	3	3	2	5	5	4	4	4	3	4	2	3	2	5	3	3	4	5	4	95
375	5	4	3	5	2	5	5	4	3	2	4	4	3	5	4	5	3	3	4	4	4	4	1	4	4	3	97
376	2	1	2	2	1	1	2	1	2	1	1	1	1	2	1	2	1	1	2	1	2	1	1	1	1	1	35
377	2	2	3	3	3	3	2	2	3	3	2	2	3	2	2	3	3	3	2	2	3	3	2	2	2	2	64
378	4	2	3	3	2	3	4	2	3	2	3	3	4	3	3	2	1	4	3	4	4	3	3	4	3	4	79
379	2	3	3	3	2	2	2	2	3	2	3	3	2	3	3	3	3	3	2	2	2	3	3	2	2	1	64
380	4	2	4	4	3	5	4	2	4	3	4	4	3	3	4	5	4	4	4	5	4	3	5	1	4	4	96
381	3	3	3	3	3	3	4	5	5	4	4	4	3	5	2	4	3	3	4	4	5	4	5	3	5	5	99
382	5	4	4	4	4	5	4	5	5	4	4	4	4	5	4	4	4	4	4	5	4	5	5	4	4	4	112
383	5	4	4	4	4	4	4	5	4	4	4	4	4	4	5	5	4	4	4	5	4	4	5	5	4	4	111
384	2	2	2	2	1	1	1	1	2	2	1	1	2	2	2	2	1	2	1	2	2	2	1	1	2	2	42
385	4	2	4	4	3	4	4	2	4	3	4	4	3	3	4	4	4	4	1	1	4	3	3	3	4	4	87
386	4	2	5	3	3	2	4	2	5	2	5	5	4	4	5	5	5	4	4	3	4	3	5	5	2	1	96
387	2	3	4	3	2	3	2	3	4	3	3	3	3	1	1	4	4	3	3	3	3	4	3	3	4	4	78
388	3	3	3	3	2	2	3	3	3	3	2	2	2	2	3	3	2	2	3	2	2	3	3	2	2	2	65
389	5	3	3	4	3	4	5	3	3	2	5	5	4	5	3	5	3	3	4	4	4	4	1	4	4	3	96
390	5	4	3	5	2	5	5	4	3	2	4	4	3	3	4	3	4	2	5	5	4	4	4	3	3	5	98
391	4	3	4	4	3	5	4	3	4	3	3	5	3	2	5	4	3	5	4	3	4	3	3	3	1	5	93
392	2	2	3	3	3	3	2	2	3	3	3	3	3	3	2	3	3	3	2	2	3	3	3	2	3	3	70
393	2	2	1	1	2	1	2	2	1	2	1	1	2	2	2	2	1	2	1	2	2	1	1	2	1	2	41
394	2	1	1	1	2	2	2	2	1	2	1	1	2	2	2	1	1	1	2	2	2	1	1	2	2	1	40
395	4	2	4	4	3	5	4	2	4	3	4	4	3	4	5	5	4	4	4	5	4	3	5	1	4	4	98
396	3	3	3	3	3	3	4	5	5	4	4	4	3	3	4	4	3	3	4	4	5	4	5	3	5	5	99
397	5	2	5	5	4	3	2	2	5	2	5	5	4	1	1	4	4	3	2	5	4	5	5	3	4	4	94
398	4	3	3	5	3	3	1	5	4	3	3	5	3	4	3	5	4	4	4	5	4	3	5	5	3	4	98
399	1	1	2	2	2	2	2	1	1	1	2	2	2	2	1	2	1	2	1	2	2	2	1	1	2	2	42
400	3	2	3	3	4	4	3	3	3	2	3	3	4	3	2	4	4	4	1	1	4	3	3	3	4	4	80
401	3	2	3	3	3	2	3	2	3	2	3	3	3	1	1	2	2	3	3	3	3	3	2	2	2	1	63
402	4	4	4	5	4	5	4	4	4	4	4	5	4	4	4	4	4	4	5	4	5	4	5	5	4	4	111
403	4	5	5	5	4	5	5	4	4	5	5	5	4	5	4	4	4	4	4	4	5	4	4	4	5	4	115
404	4	5	5	4	4	4	4	4	4	4	4	5	5	5	5	5	4	4	4	4	4	4	5	4	4	4	112
405	2	5	5	4	3	2	4	4	3	5	4	5	1	5	5	3	4	3	4	4	3	3	3	5	4	5	98
406	1	2	2	1	2	1	1	1	2	2	2	2	1	1	2	1	2	1	1	2	2	1	2	2	1	1	39
407	1	1	2	2	1	1	2	2	1	2	1	2	1	1	2	1	2	2	1	2	2	2	2	2	2	1	41
408	4	2	4	3	4	4	3	5	5	4	4	1	5	4	5	4	3	5	3	2	1	4	5	4	4	4	96
409	4	5	5	5	5	5	4	5	5	4	4	5	5	5	4	5	5	4	5	4	4	4	4	4	4	4	117
410	2	3	4	3	3	3	3	3	4	4	3	3	3	3	3	3	4	1	1	3	3	4	2	3	3	4	78
411	3	3	3	3	4	4	4	1	4	3	4	3	1	3	1	3	4	4	3	4	4	3	4	4	3	3	83
412	5	4	4	4	5	5	4	4	5	4	5	5	4	5	4	4	4	5	4	4	4	4	5	5	4	4	114
413	5	4	4	4	4	4	4	5	4	4	4	5	4	5	4	4	4	5	5	5	4	4	5	4	4	5	113
414	4	4	4	4	4	5	4	4	5	4	4	5	5	5	5	4	4	4	4	5	4	5	4	5	4	5	114
415	3	2	3	3	4	4	3	3	1	4	3	3	3	1	1	4	2	3	2	3	3	3	3	4	3	3	74
416	4	2	3	2	5	5	4	5	3	4	3	5	3	4	3	5	3	3	4	4	4	1	5	4	3	5	96
417	2	4	3	2	4	4	5	5	3	4	4	5	4	5	3	4	4	1	5	4	4	4	4	4	4	1	96
418	4	2	4	3	4	4	3	5	5	3	5	4	4	5	5	4	4	4	3	4	3	3	1	4	3	5	98
419	4	5	5	4	4	4	3	4	4	3	3	5	4	5	5	4	3	3	2	3	3	4	3	4	3	5	99
420	2	2	5	2	5	5	4	3	2	3	3	4	4	3	4	3	3	4	4	4	3	5	3	5	4	5	94
421	1	2	1	1	1	2	1	2	1	1	2	2	2	1	1	1	1	2	2	2	1	1	2	2	1	2	38
422	4	4	4	4	4	4	4	4	4	4	5	4	4	4	5	5	4	4	5	4	4	5	4	5	4	5	111
423	5	4	4	4	5	5	4	4	5	4	4	4	4	5	4	4	4	5	4	5	4	5	4	5	4	4	113
424	4	4	4	4	4	4	4	5	4	5	4	4	4	4	5	5	4	5	5	4	5	5	4	4	4	4	112
425	4	4	4	4	4	5	4	5	4	5	4	5	5	5	4	4	5	5	5	4	4	5	5	4	4	4	115
426	2	3	4	3	2	4	2	3	3	4	4	4	3	3	3	4	3	3	4	4	4	1	3	4	3	3	83
427	2	3	4	3	2	4	2	3	2	3	3	4	3	3	4	3	3	4	3	4	4	4	3	3	3	2	81
428	2	3	4	5	3	4	2	3	2	4	4	3	5	3	5	3	4	3	5	3	5	3	4	3	4	4	93
429	2	3	4	5	4	4	2	4	3	3	5	3	5	3	4	4	5	3	5	3	4	4	5	4	4	4	99
430	2	3	4	5	5	5	2	4	5	2	4	2	5	4	4	3	4	2	5	4	4	3	5	2	5	5	98
431	5	4	4	4	4	4	4	5	4	4	4	5	4	4	5	4	4	5	4	4	5	4	4	4	4	5	111
432	4	3	4	3	3	5	3	3	5	4	4	1	5	4	3	3	4	1	5	4	3	3	5	5	4	5	96
433	5	2	3	3	4	4	3	5	1	4	3	5	5	4	3	4	3	5	5	4	3	4	4	4	3	5	98
434	4	2	3	2	5	5	4	5	3	4	3	5	3	3	4	3	3	5	3	3	4	3	3	5	3	5	95
435	4	4	4	4	4	4	5	5	4	4	4	5	4	4	4	5	4	5	4	4	4	5	4	4	4	5	111
436	4	4	4	4	4	4	4	5	5	4	5	4	4	4	5	4	5	4	4	4	5	4	4	4	5	4	111
437	4	5	5	4	4	4	4	4	4	4	4	5	4	4	4	4	4	5	4	4	4	4	4	4	5	5	110
438	4	4	5	4	4	5	5	4	4	4	4	4	4	4	4	4	4	4	5	5	5	4	4	4	5	5	112
439	5	4	4	4	5	5	4	4	4	4	4	4	5	4	4	4	4	4	4	5	4	5	4	4	4	4	110
440	4	4	4	4	4	5	5	4	4	4	4	5	5	5	4	4	5	4	4	4	4	4	5	4	5	4	112
441	4	4	5	5	4	5	4	5	4	4	4	5	4	4	5	4	4	4	4	4	5	4	5	4	4	4	112
442	2	3	3	2	3	3	2	2	1	3	3	3	3	2	2	1	1	3	3	3	2	3	3	2	3	2	63
443	1	1	2	2	2	1	1	2	2	2	1	1	2	1	2	2	2	2	1	2	2	2	2	2	1	2	43
444	4	4	5	5	4	4	4	5	5	4	4	4	4	4	5	5	4	4	4	4	5	4	5	4	5	4	113
445	2	3	4	4	3	5	3	4	4	3	5	3	5	3	4	4	3	3	4	4	5	4	4	5	4	3	98
446	2	3	3	3	3	2	2	2	1	3	3	3	3	2	2	1	3	2	3	3	3	3	2	2	3	3	65
447	1	1	2	2	1	2	2	2	1	1	2	2	2	2	1	1	1	1	1	1	1	1	1	1	1	1	35
448	2	3	3	5	3	3	4	5	4	4	4	5	4	4	5	4	1	4	4	4	3	4	3	5	4	3	97
449	2	4	4	4	4	1	4	4	3	3	4	4	4	4	4	3	4	4	3	5	3	5	3	4	4	4	95
450	1	3	3	3	4	4	3	4	4	3	2	3	2	3	4	4	3	4	2	3	2	3	3	3	1	4	78
451	5	4	4	4	4	5	4	5	4	4	4	5	4	4	5	4	4	4	4	4	4	4	4	4	4	4	109
452	5	5	3	5	3	3	5	2	1	4	3	4	3	5	2	1	4	4	5	4	5	5	4	5	5	4	99
453	2	2	1	1	1	2	1	2	1	1	1	1	1	1	1	1	1	1	1	2	1	1	2	1	1	2	33
454	5	4	5	5	4	5	4	5	5	4	4	4	4	4	5	5	4	4	4	4	4	5	4	4	4	4	113
455	2	1	4	4	5	5	3	4	4	3	5	3	5	3	4	4	2	4	5	4	5	3	4	5	4	3	98
456	2	4	4	4	3	5	5	3	4	2	3	2	3	5	3	4	4	5	4	5	2	4	5	3	4	4	96
457	5	5	4	4	4	4	4	5	5	4	4	4	4	4	5	4	5	5	5	4	4	5	4	4	4	4	113
458	5	5	5	4	5	4	4	4	5	5	4	5	5	4	4	4	4	5	4	4	5	4	5	5	4	4	116
459	4	4	4	5	4	5	4	4	4	4	5	4	4	5	4	4	4	5	4	4	4	4	5	5	4	4	111
460	5	5	5	5	4	5	4	4	4	5	4	4	5	4	4	5	5	5	4	5	4	4	4	4	4	4	115
461	4	5	4	4	4	4	4	4	5	4	4	5	4	4	4	4	5	5	5	4	5	4	4	5	4	4	112
462	5	4	4	4	4	5	4	4	5	4	5	5	4	4	4	4	4	5	5	4	5	4	4	5	5	4	114
463	5	3	2	5	4	4	3	5	5	3	3	4	5	4	4	4	5	5	3	3	3	3	3	4	4	3	99
464	4	4	1	4	5	5	4	5	4	4	1	4	4	3	3	4	4	5	4	3	5	3	3	1	4	2	93
465	4	5	5	4	4	4	5	5	5	4	4	5	4	4	4	4	4	5	5	4	4	4	5	4	5	4	114
466	5	4	4	4	4	4	4	5	4	4	5	4	5	4	4	4	4	4	4	5	5	4	5	4	5	5	113
467	1	4	2	4	5	5	4	5	5	4	5	2	5	4	3	3	1	2	4	4	4	5	5	2	4	4	96
468	3	5	2	4	3	5	3	3	5	3	3	3	3	3	3	4	4	2	4	4	4	3	5	4	4	5	94
469	4	4	4	4	4	4	4	5	4	5	4	4	5	4	4	5	4	4	4	5	5	4	5	5	5	4	113
470	5	4	4	4	5	5	4	4	5	4	4	5	4	4	4	4	4	4	4	4	5	4	4	4	5	4	111
471	5	4	2	3	4	4	3	5	5	4	5	5	4	4	3	2	4	2	3	4	4	4	1	4	5	3	96
472	4	5	4	4	4	4	4	5	5	4	4	4	5	4	4	4	4	4	4	5	5	4	4	5	4	4	111
473	4	4	1	3	3	3	4	3	4	4	1	4	4	3	3	4	2	2	3	4	4	3	3	2	3	4	82
474	5	4	2	3	3	5	3	3	5	4	4	5	4	4	3	2	4	2	4	4	4	3	5	4	4	3	96
475	4	5	4	4	4	4	4	4	4	4	5	4	5	4	4	4	5	4	4	5	5	4	5	5	5	4	113
476	2	3	1	3	3	3	4	4	3	4	3	2	3	4	3	3	1	2	3	3	3	3	3	4	3	3	76
477	3	3	5	3	4	4	3	5	5	3	3	3	3	3	3	4	5	2	4	4	4	4	1	4	4	5	94
478	4	4	5	5	3	5	3	3	3	4	5	4	3	2	2	5	4	2	3	5	5	4	4	3	5	3	98
479	5	5	4	5	4	4	4	5	4	4	5	4	4	4	5	5	5	4	4	4	4	4	5	4	5	4	114
480	4	5	5	4	5	5	4	5	4	4	5	4	4	4	4	5	4	5	5	4	5	4	4	4	5	4	115
481	4	4	4	4	4	4	5	5	5	4	5	4	4	4	4	4	4	5	5	4	4	4	5	4	4	4	111
482	5	5	4	4	4	4	4	5	4	4	5	5	4	4	4	5	4	5	4	5	5	4	5	4	5	4	115
483	4	5	5	4	5	5	4	4	1	1	5	3	3	5	1	5	3	5	1	4	4	5	5	3	4	3	97
484	5	4	4	5	4	4	5	4	4	4	4	4	4	5	4	5	5	5	4	4	4	4	5	4	5	4	113
485	4	4	5	4	4	5	4	4	5	4	5	4	4	5	4	5	5	5	4	5	5	4	4	4	5	4	115
486	4	5	4	4	5	4	4	4	4	4	4	4	5	4	4	4	5	4	5	4	4	5	4	4	4	4	110
487	5	5	4	5	5	4	4	4	5	5	5	4	5	4	5	5	4	5	4	4	5	4	4	4	4	4	116
488	3	5	3	3	4	5	4	4	4	5	5	3	3	5	2	4	1	4	4	5	3	4	4	5	3	4	99
489	4	4	4	1	4	4	3	3	4	4	4	4	1	1	4	5	4	5	4	4	3	3	4	4	5	4	94
490	5	5	4	4	5	4	4	4	4	5	5	4	4	4	5	5	5	5	5	4	4	4	4	5	4	4	115
491	4	4	4	5	4	5	4	4	4	5	4	4	4	5	4	5	4	5	4	5	4	4	4	5	5	5	114
492	5	5	4	5	2	5	4	3	3	5	4	3	2	5	4	3	5	3	5	2	1	4	3	4	4	3	96
493	3	2	3	3	3	3	3	3	3	3	3	3	2	2	3	3	3	3	1	3	3	3	1	1	2	3	68
494	5	3	5	4	3	5	3	3	5	2	1	4	3	4	3	5	2	5	3	5	5	4	4	3	3	4	96
495	5	4	4	5	4	4	4	5	5	4	4	4	4	5	4	5	4	5	4	4	4	4	5	4	4	5	113
496	4	4	4	4	5	5	4	5	4	5	4	4	4	5	5	4	5	5	5	5	5	4	4	4	4	5	116
497	4	5	4	4	4	4	5	5	4	4	4	4	4	4	5	4	4	4	5	4	4	4	5	5	4	4	111
498	5	5	5	4	4	4	4	5	5	4	4	4	5	5	5	5	4	5	5	4	4	4	4	4	5	5	117
499	4	4	4	4	5	5	4	5	4	5	4	4	4	5	4	4	5	5	5	5	4	4	5	4	4	5	115
500	3	3	3	4	3	3	3	3	3	2	1	4	3	4	4	3	2	3	4	4	4	1	1	4	3	3	78
501	1	2	2	1	2	2	2	1	1	2	2	2	1	1	2	1	2	2	2	2	2	2	1	2	2	2	44
502	5	4	4	4	5	5	4	4	4	5	5	4	4	4	4	4	5	5	5	4	4	4	5	4	5	4	114
503	5	4	4	4	4	4	4	5	4	4	4	4	5	4	5	4	4	5	5	4	4	4	5	4	5	4	112
504	4	5	4	4	4	4	3	5	5	2	1	4	3	4	3	5	2	4	4	4	3	2	5	3	4	5	96
505	4	4	3	3	5	5	4	5	5	4	4	3	2	5	2	5	4	5	2	1	4	3	4	3	4	4	97
506	5	4	4	4	4	5	4	4	4	5	4	4	4	5	4	4	5	5	4	4	4	4	5	4	5	4	112
507	4	5	4	4	4	4	4	5	4	4	4	4	4	4	4	4	4	4	5	4	4	4	5	4	4	5	109
508	2	5	4	3	5	5	4	4	5	4	4	3	2	5	2	5	4	1	4	3	3	4	4	1	5	2	93
509	3	3	3	3	4	4	3	5	4	5	4	4	4	5	4	4	5	3	4	4	3	2	5	5	1	4	98
510	4	4	3	5	3	5	3	3	5	2	1	4	3	4	3	5	2	3	5	4	4	4	5	4	3	5	96
511	2	2	1	2	1	1	1	2	1	1	1	1	1	1	1	1	1	1	2	1	1	1	1	1	1	2	32
512	3	5	3	3	5	5	4	5	3	5	5	4	4	3	4	3	5	5	4	4	4	1	1	4	5	2	99
513	4	4	4	5	4	4	5	5	4	4	4	4	5	4	5	4	4	5	5	5	4	4	4	4	5	4	113
514	5	5	4	4	4	4	4	5	5	4	4	4	4	4	4	5	4	4	4	4	4	5	4	5	4	5	112
515	5	5	5	4	5	4	4	4	4	5	5	4	4	4	5	5	5	4	4	4	4	4	4	4	4	4	113
516	4	4	2	5	4	5	4	4	4	5	4	3	2	5	4	5	3	3	4	4	3	2	5	2	5	4	99
517	5	5	5	5	4	5	4	4	4	5	4	4	4	5	4	4	5	4	5	4	4	4	5	4	4	5	115
518	3	5	4	3	3	3	3	3	4	4	4	3	2	5	3	4	4	4	4	3	3	4	4	4	4	4	94
519	2	1	1	1	1	2	1	2	2	2	1	1	1	1	1	2	2	1	1	1	1	2	2	2	1	2	37
520	5	4	4	5	4	4	4	5	5	4	4	4	4	5	4	5	4	4	5	4	4	4	5	4	4	5	113
521	4	4	1	4	5	5	4	5	4	5	4	4	4	5	2	4	5	5	2	1	4	3	4	3	5	2	98
522	4	5	5	4	4	4	5	5	4	4	3	3	4	4	1	4	4	4	4	4	4	1	1	1	4	4	94
523	5	4	4	4	4	4	4	5	5	4	4	4	4	5	5	5	4	4	5	5	4	4	4	4	4	5	113
524	4	4	4	4	5	5	4	5	4	5	4	4	4	5	4	4	5	5	4	4	4	5	4	5	5	4	114
525	3	2	2	3	3	2	3	3	2	2	1	3	3	3	3	2	2	3	3	3	2	3	2	3	3	3	67
526	1	2	1	1	2	2	2	1	1	2	2	2	1	1	2	1	2	2	2	2	2	2	1	2	2	2	43
527	5	4	4	4	5	5	4	4	4	5	5	4	4	4	4	4	5	4	5	4	4	4	5	4	4	5	113
528	5	4	2	3	4	4	3	5	3	4	4	3	5	3	5	3	4	1	5	4	3	2	5	4	1	5	94
529	4	5	2	4	4	4	3	5	5	2	1	4	3	4	3	5	2	5	4	4	3	2	5	3	5	4	95
530	4	4	1	3	5	5	4	5	5	4	4	3	2	5	2	5	4	5	2	1	4	3	4	3	5	2	94
531	5	4	4	4	4	5	4	4	4	5	4	4	4	5	4	4	5	4	4	4	4	4	5	4	4	4	110
532	4	5	2	4	4	4	4	1	4	4	3	3	4	4	4	4	4	4	5	4	4	4	5	2	3	2	95
533	2	5	1	3	5	5	4	4	5	4	4	3	2	5	2	5	4	5	4	3	3	4	4	1	4	4	95
534	4	4	5	4	4	4	4	5	4	5	4	4	4	5	4	4	5	4	4	4	4	4	5	5	4	4	111
535	4	4	5	5	3	5	3	3	5	2	1	4	3	4	3	5	2	5	5	4	4	4	5	4	4	1	97
536	2	2	2	2	1	1	1	2	1	1	1	1	1	1	1	1	1	1	2	1	1	1	1	1	1	1	32
537	4	5	5	4	5	5	4	5	4	5	5	4	4	4	4	4	5	4	4	4	4	5	5	4	4	5	115
538	4	4	2	1	4	4	5	5	3	4	4	3	5	3	5	3	4	3	5	5	4	4	3	4	4	4	99
539	5	5	2	4	4	4	3	5	5	3	4	2	3	2	3	5	3	5	5	5	2	1	4	3	4	3	94
540	4	5	5	4	5	5	4	4	5	4	4	4	4	4	4	4	4	4	5	5	4	4	4	4	5	4	112
541	5	4	4	5	4	4	5	4	4	5	4	5	4	5	5	4	5	4	4	4	5	4	4	4	5	4	114
542	3	4	5	3	4	5	3	4	4	3	2	3	5	4	4	5	3	5	1	4	4	3	3	4	4	4	96
543	4	5	4	4	5	4	4	4	5	4	4	4	4	4	5	4	4	4	4	5	4	4	4	4	5	4	110
544	5	4	4	5	4	4	5	4	4	5	5	5	4	5	4	4	5	4	5	4	5	4	4	4	5	4	115
545	3	3	3	4	3	3	3	3	3	2	1	4	3	4	4	3	2	3	3	3	2	1	4	3	4	3	77
546	1	2	2	1	2	2	2	1	1	2	2	2	1	1	2	1	2	2	2	2	1	2	1	2	1	2	42
547	5	2	1	4	5	5	4	4	3	5	5	4	4	3	4	3	5	5	4	4	2	3	2	3	5	3	97
548	5	4	4	4	4	4	4	5	4	4	4	4	5	4	5	4	4	5	5	4	4	4	4	4	4	4	110
549	4	5	4	4	4	4	4	5	5	4	4	4	4	4	4	5	4	4	5	4	5	4	5	5	4	5	113
550	4	4	4	4	5	5	4	5	5	4	4	4	4	5	4	5	4	5	4	4	4	5	4	4	5	4	113
551	5	4	4	4	4	5	4	4	4	5	4	4	4	5	4	4	5	5	4	4	4	4	4	5	4	4	111
552	4	5	4	4	4	4	4	5	4	4	4	4	4	4	4	4	4	4	4	5	5	4	5	4	4	5	110
553	2	5	4	3	5	5	4	4	5	4	4	3	2	5	2	5	4	1	5	1	4	3	4	4	5	2	95
554	3	3	3	3	4	4	3	5	4	5	4	4	4	5	4	4	5	3	4	4	4	1	1	4	1	4	93
555	4	4	3	5	3	5	3	3	5	2	1	4	3	4	3	5	2	3	3	5	4	4	3	4	3	5	93
556	1	1	2	1	2	2	3	1	1	2	2	2	1	1	1	1	2	2	3	2	3	1	3	1	3	2	46
557	3	5	3	3	5	5	4	5	3	5	5	4	4	3	4	3	5	5	2	1	4	3	4	3	5	2	98
558	4	4	4	1	4	4	3	3	3	4	4	3	3	3	3	3	4	1	1	4	3	2	3	2	3	4	80
559	5	5	4	4	4	4	4	5	5	4	4	4	4	4	4	5	4	4	4	4	4	4	5	4	4	5	111
560	5	5	5	4	5	4	4	4	4	5	5	4	4	4	5	5	5	4	4	4	4	4	4	4	4	4	113
561	4	4	2	5	4	5	4	4	4	5	4	3	2	5	4	5	3	3	4	4	3	2	5	2	5	4	99
562	5	5	5	5	4	5	4	4	4	5	4	4	4	5	4	4	5	4	4	4	4	4	5	4	4	5	114
563	3	3	4	3	3	3	3	3	4	4	4	3	2	3	3	4	4	4	3	1	4	3	4	3	3	2	83
564	2	1	1	1	1	2	1	2	2	2	1	1	1	1	1	2	2	1	2	1	1	1	1	1	1	1	34
565	5	4	4	5	4	4	4	5	5	4	4	4	4	5	4	5	4	4	4	5	4	4	4	4	4	5	112
566	4	4	4	4	5	5	4	5	4	5	4	4	4	5	4	4	5	5	4	4	4	5	4	5	4	4	113
567	4	5	5	4	4	4	5	5	4	4	3	3	4	4	1	4	4	4	4	4	2	3	2	3	5	3	97
568	5	4	4	4	4	4	4	5	5	4	4	4	4	5	5	5	4	4	4	4	4	4	5	4	4	5	112
569	5	4	4	4	5	5	4	5	4	5	4	4	4	5	4	4	5	5	4	4	4	4	4	5	4	4	113
570	3	3	2	4	3	3	3	3	3	2	1	4	3	4	4	3	2	4	2	4	3	2	3	3	3	4	78
571	3	2	3	3	2	2	2	1	1	2	2	2	1	1	2	1	2	2	1	2	2	2	2	2	2	2	49
572	5	4	4	4	5	5	4	4	4	5	5	4	4	4	4	4	5	4	5	5	4	4	4	4	5	4	113
573	2	3	2	3	3	3	3	2	3	3	3	3	2	3	2	3	3	1	3	3	3	1	1	3	1	3	65
574	4	5	2	4	4	4	3	5	5	2	1	4	3	4	3	5	2	5	4	5	4	4	3	4	3	5	97
575	4	4	4	4	5	5	4	5	4	5	4	4	4	5	4	4	5	5	4	4	4	5	4	5	4	4	113
576	4	4	5	4	4	4	5	5	4	4	3	3	4	4	1	4	4	4	4	1	4	3	4	3	5	2	96
577	4	4	4	4	4	4	4	5	5	4	4	4	4	5	5	5	4	4	5	4	4	4	5	4	4	5	112
578	4	4	4	4	5	5	4	5	4	5	4	4	4	5	4	4	5	5	4	4	4	4	4	5	4	4	112
579	1	1	2	2	1	1	1	1	1	2	1	2	1	2	2	1	2	2	2	2	1	2	1	1	1	2	38
580	2	3	3	3	2	2	2	1	1	2	2	2	1	1	2	1	2	2	1	2	2	2	2	2	2	2	49
581	5	4	4	4	5	5	4	4	4	5	5	4	4	4	4	4	5	4	5	4	4	4	4	4	5	4	112
582	4	4	2	3	4	4	3	5	3	4	4	3	5	3	5	3	4	1	4	4	3	4	4	5	2	5	95
583	1	2	2	1	1	1	1	2	2	2	1	1	1	1	1	2	2	2	1	1	1	1	1	1	1	2	35
584	4	5	2	4	5	4	3	3	3	4	4	4	1	1	4	4	4	1	5	4	4	3	4	3	5	5	93
585	5	4	4	4	5	5	4	4	4	5	5	4	4	4	5	5	4	4	5	4	5	4	5	4	4	5	115
586	2	4	3	4	5	4	4	2	3	4	4	3	5	3	4	4	3	5	5	4	3	4	3	5	2	4	96
	0.770888	0.756225	0.722659	0.787102	0.767568	0.76854	0.786689	0.721251	0.777139	0.751933	0.779097	0.754785	0.750671	0.770241	0.754224	0.784256	0.755701	0.738587	0.726767	0.748782	0.794447	0.738201	0.729707	0.763604	0.75218	0.686486

## Sheet: AREA
	IATEM
No	A-1	A-2	A-3	A-4	A-5	A-6	A-7	A-8	A-9	A-10	A-11	A-12	A-13	A-14	A-15	A-16	A-17	A-18	Total
1	4	5	4	3	2	5	4	3	3	5	3	3	5	2	1	4	3	4	63
2	3	4	5	4	3	3	3	3	4	4	3	5	5	4	4	3	2	5	67
3	4	3	3	4	5	3	3	2	5	5	4	5	4	5	4	4	4	5	72
4	3	3	5	5	5	4	3	2	4	4	5	5	4	4	3	3	4	4	70
5	4	3	4	4	4	2	4	3	4	4	3	5	5	4	4	3	2	5	67
6	5	3	3	2	4	2	5	2	5	5	4	5	4	5	4	4	4	5	71			A1
7	1	2	2	2	2	1	2	2	2	1	2	2	1	2	1	2	2	2	31			A2
8	2	2	1	2	2	2	2	2	2	2	2	1	1	2	2	2	1	1	31			A3
9	4	3	3	4	5	3	3	2	5	5	4	4	3	5	5	4	4	3	69			A4
10	3	3	5	5	5	4	3	2	4	4	3	5	3	4	4	3	5	3	68			A5
11	4	2	4	4	4	2	4	2	4	4	2	5	5	2	1	4	2	4	59			A6
12	5	3	3	2	4	2	5	2	5	5	4	5	5	4	4	3	2	5	68			A7
13	5	3	2	3	2	5	4	3	3	5	3	3	4	5	4	4	4	5	67			A8
14	2	4	5	4	2	2	2	2	4	4	4	1	4	4	2	2	4	4	56			A9
15	4	3	3	4	5	3	3	2	5	5	4	4	5	4	4	3	2	5	68			A10
16	3	3	5	5	5	4	3	2	4	4	3	5	4	5	4	4	4	5	72			A11
17	2	2	2	1	2	2	2	2	2	1	2	2	1	2	1	2	2	2	32			A12
18	1	2	2	2	1	2	2	2	2	2	2	1	1	2	2	2	1	1	30			A13
19	4	3	5	3	4	2	3	2	5	5	4	5	3	5	5	4	4	3	69			A14
20	4	3	5	5	2	4	3	2	4	4	5	5	3	4	4	3	5	3	68			A15
21	5	4	5	5	4	2	4	3	4	4	3	5	5	3	4	2	3	2	67			A16
22	5	3	3	4	5	3	5	2	5	5	4	5	5	5	2	4	3	2	70			A17
23	4	4	1	4	4	3	4	3	3	2	3	3	2	2	4	2	4	3	55			A18
24	5	4	4	5	4	3	3	3	4	4	4	1	3	4	5	3	5	2	66
25	4	3	5	4	5	3	3	2	5	5	4	4	1	4	4	3	4	3	66
26	5	3	3	5	2	4	3	2	4	4	3	5	4	5	4	3	3	3	65
27	4	3	5	1	4	4	4	3	4	4	3	5	5	4	5	3	3	2	66
28	5	4	5	3	5	4	5	2	5	5	4	5	3	5	2	4	3	2	71
29	4	5	5	3	4	5	4	3	3	5	3	3	5	1	4	4	4	3	68
30	3	2	4	3	1	2	3	3	4	4	4	1	2	3	2	4	2	2	49
31	4	5	4	3	3	5	3	2	5	5	4	4	5	3	4	5	4	3	71
32	5	4	4	2	2	4	3	2	4	4	3	5	4	4	3	4	5	4	66
33	4	3	3	2	4	2	5	2	5	5	4	5	4	5	4	4	4	5	70
34	2	2	2	2	2	1	2	2	2	1	2	2	1	2	1	2	2	2	32
35	2	2	1	2	2	2	2	2	2	2	2	1	1	2	2	2	1	1	31
36	3	3	3	4	5	3	3	2	5	5	4	4	3	5	5	4	4	3	68
37	5	3	5	5	5	4	3	2	4	4	3	5	3	4	4	3	5	3	70
38	2	2	2	2	2	2	2	2	2	2	2	1	1	2	1	2	2	2	33
39	4	3	3	2	4	2	5	2	5	5	4	5	5	4	4	3	2	5	67
40	4	3	2	3	2	5	4	3	3	5	3	3	4	5	4	4	4	5	66
41	4	4	2	4	3	3	3	3	4	4	4	1	4	4	3	3	4	4	61
42	4	3	3	4	5	3	3	2	5	5	4	4	5	4	4	3	2	5	68
43	4	3	5	5	5	4	3	2	4	4	3	5	4	5	4	4	4	5	73
44	5	3	3	4	5	3	5	2	5	5	4	5	2	5	4	3	3	5	71
45	2	2	1	2	2	2	2	2	2	1	2	2	2	2	2	2	2	2	34
46	5	4	4	5	4	3	3	3	4	4	4	1	5	3	3	2	5	5	67
47	4	3	5	4	5	3	3	2	5	5	4	4	5	4	3	2	4	4	69
48	2	3	3	2	2	4	3	2	4	4	3	2	4	2	4	3	4	4	55
49	4	3	5	1	4	4	4	3	4	4	3	5	4	2	5	2	5	5	67
50	5	4	5	3	5	4	5	2	5	5	4	5	2	5	4	3	3	5	74
51	4	5	5	3	4	5	4	3	3	5	3	3	3	3	3	3	4	4	67
52	2	1	2	2	1	1	2	2	2	2	2	1	1	2	2	2	1	1	29
53	4	5	4	3	3	5	3	2	5	5	4	4	5	4	3	2	4	4	69
54	1	2	2	2	2	2	2	2	2	2	2	1	2	2	2	2	2	2	34
55	4	3	3	2	4	2	5	2	5	5	4	5	4	2	5	2	5	5	67
56	2	2	2	2	2	1	2	2	2	1	2	2	2	1	2	2	2	1	32
57	2	2	1	2	2	2	2	2	2	2	2	1	2	2	2	2	2	2	34
58	3	3	3	4	5	3	3	2	5	5	4	4	5	3	3	2	5	5	67
59	5	3	5	5	5	4	3	2	4	4	3	5	5	4	3	2	4	4	70
60	4	3	4	4	4	2	4	3	4	4	3	5	4	3	4	3	3	5	66
61	4	3	3	2	4	2	5	2	5	5	4	5	5	2	3	3	4	4	65
62	2	2	2	2	2	1	2	2	2	1	2	2	2	2	2	2	1	1	32
63	2	2	1	2	2	2	2	2	2	2	2	1	2	2	2	2	2	2	34
64	4	3	3	4	5	3	3	2	5	5	4	4	4	2	4	3	4	4	66
65	4	3	5	5	5	4	3	2	4	4	3	5	5	3	5	2	5	5	72
66	2	2	2	2	2	2	1	2	2	2	2	2	2	2	2	2	2	1	34
67	3	3	2	5	5	4	4	5	3	3	2	5	4	3	3	3	4	4	65
68	4	3	2	4	4	3	5	5	4	3	2	4	5	3	3	2	5	5	66
69	2	2	2	2	2	2	1	2	2	2	2	2	2	2	2	2	2	2	35
70	2	5	2	5	5	4	5	5	2	3	3	4	4	4	4	3	4	4	68
71	5	4	3	3	5	3	3	4	2	3	2	5	5	4	5	2	5	5	68
72	2	2	2	2	2	2	1	2	2	2	2	2	2	1	2	2	2	1	33
73	2	2	2	1	1	2	2	2	2	2	2	2	1	1	2	2	2	2	32
74	4	3	2	4	4	3	5	5	3	5	4	5	3	5	3	2	5	5	70
75	2	2	2	1	2	2	2	1	2	2	2	2	2	2	2	2	2	2	34
76	2	2	2	1	2	2	2	2	2	2	2	2	2	2	1	2	1	1	32
77	3	2	3	3	2	2	1	4	3	4	4	4	3	2	2	3	2	2	49
78	4	4	3	5	5	4	4	3	2	5	5	5	4	5	3	4	3	3	71
79	5	5	4	5	4	5	5	5	5	5	5	5	5	5	5	5	5	5	88
80	4	4	5	5	4	4	3	3	4	4	4	4	4	1	5	5	5	4	72
81	4	4	3	5	5	4	4	3	2	5	5	5	4	4	5	4	4	4	74
82	5	5	4	5	4	5	4	4	4	5	4	4	5	5	4	5	5	4	81
83	3	5	3	3	5	2	1	4	3	4	5	5	4	5	4	4	4	3	67
84	2	2	2	1	1	2	2	2	1	1	2	1	1	2	1	2	2	2	29
85	5	5	4	4	3	5	5	4	4	3	4	4	4	1	1	5	5	4	70
86	4	4	3	5	3	4	4	3	5	3	5	5	4	4	3	3	5	3	70
87	4	4	3	5	5	2	1	4	3	4	4	4	3	5	3	4	4	4	66
88	5	5	5	5	5	5	5	5	5	5	5	5	5	5	5	5	5	5	90
89	3	5	3	3	4	5	4	4	4	5	5	5	4	5	5	4	4	3	75
90	4	4	4	1	4	4	3	3	4	4	3	5	3	3	4	5	4	3	65
91	5	5	4	4	5	4	4	3	2	5	4	4	4	1	4	5	4	3	70
92	4	4	3	5	4	5	4	4	4	5	5	5	4	4	5	3	5	2	75
93	3	5	3	3	5	2	1	4	3	4	4	4	3	5	4	5	5	4	67
94	4	4	3	5	1	4	4	4	1	1	5	5	4	5	2	5	4	5	66
95	5	5	4	5	3	5	5	4	4	3	3	5	3	3	3	5	4	4	73
96	4	4	5	5	3	4	4	3	5	3	1	4	4	4	1	5	5	4	68
97	4	4	3	5	5	3	4	2	3	2	3	5	5	4	4	5	4	5	70
98	5	5	4	5	5	5	2	4	3	2	3	4	4	3	5	3	5	2	69
99	2	1	1	2	1	1	2	2	2	2	1	2	1	2	2	1	1	2	28
100	4	4	4	1	3	4	5	3	5	2	5	4	4	3	2	4	3	5	65
101	5	5	4	4	1	4	4	3	4	3	4	5	4	4	4	5	3	4	70
102	4	4	3	5	4	5	4	3	3	3	4	4	3	3	4	5	5	2	68
103	4	4	3	5	5	4	5	3	3	2	5	4	4	3	2	5	5	4	70
104	5	5	4	5	3	5	2	4	3	2	4	5	4	4	4	3	4	5	71
105	2	1	1	2	1	1	2	2	2	2	1	2	1	2	2	1	2	2	29
106	4	4	4	1	2	3	2	4	2	2	1	4	4	4	1	4	2	4	52
107	5	5	5	5	5	5	5	5	5	5	5	5	5	5	5	5	5	5	90
108	4	4	3	5	4	4	3	4	5	4	3	4	4	3	5	3	5	2	69
109	5	5	4	5	4	5	4	4	4	5	5	3	4	2	3	5	1	4	72
110	3	5	3	3	5	2	1	4	3	4	5	5	2	4	3	5	3	5	65
111	2	2	2	1	1	2	2	2	1	1	1	2	1	1	1	1	2	2	27
112	5	5	4	4	3	5	5	4	4	3	4	4	1	5	3	5	5	3	72
113	4	4	3	5	3	4	4	3	5	3	5	4	4	5	3	5	5	5	74
114	4	4	3	5	5	2	1	4	3	4	4	3	5	4	4	3	5	5	68
115	5	5	4	5	5	4	4	3	2	5	5	4	5	4	5	1	3	4	73
116	3	5	3	3	4	5	4	4	4	5	5	3	3	5	2	4	1	4	67
117	2	2	2	1	2	2	2	2	2	2	2	2	1	1	2	1	2	1	31
118	5	5	5	5	5	5	5	5	5	5	5	5	5	5	5	5	5	4	89
119	4	4	3	5	4	5	4	4	4	5	4	3	2	5	4	5	3	5	73
120	5	5	4	5	2	5	4	3	3	5	4	3	2	5	4	3	5	4	71
121	2	1	2	2	2	2	2	2	2	2	2	2	2	1	2	2	2	2	34
122	1	2	1	2	2	1	2	2	1	2	1	2	1	2	2	1	2	1	28
123	5	3	4	5	4	4	3	5	5	4	4	3	2	5	4	5	4	4	73
124	4	4	3	4	5	5	4	5	4	5	4	4	4	5	2	4	5	4	75
125	4	5	4	4	4	4	5	5	4	4	3	3	4	4	1	4	4	3	69
126	5	2	1	4	4	4	3	5	5	4	4	3	2	5	5	5	4	4	69
127	1	4	4	4	5	5	4	5	4	5	4	4	4	5	4	4	5	4	75
128	2	1	1	2	2	1	2	2	1	2	1	2	1	2	2	1	2	1	28
129	2	2	2	2	2	2	2	1	1	2	2	2	1	1	2	1	2	2	31
130	5	2	1	4	5	5	4	4	3	5	5	4	4	3	4	3	5	5	71
131	5	4	4	3	4	4	3	5	3	4	4	3	5	3	5	3	4	4	70
132	2	1	2	2	2	2	2	1	1	2	1	2	1	2	2	1	2	1	29
133	4	4	3	3	5	5	4	5	5	4	4	3	2	5	2	5	4	4	71
134	5	4	4	3	3	5	3	3	4	5	4	4	4	5	4	4	5	4	73
135	4	5	4	4	4	4	4	1	4	4	3	3	4	4	4	4	4	3	67
136	2	5	4	3	5	5	4	4	5	4	4	3	2	5	2	5	4	4	70
137	3	3	3	3	4	4	3	5	4	5	4	4	4	5	4	4	5	4	71
138	2	2	2	1	2	1	2	2	1	2	1	2	2	2	2	1	2	1	30
139	1	1	1	1	2	2	2	1	1	2	2	2	1	1	1	1	2	2	26
140	3	5	3	3	5	5	4	5	3	5	5	4	4	3	4	3	5	5	74
141	4	4	4	1	4	4	5	5	3	4	4	3	5	3	5	3	4	4	69
142	5	5	4	4	4	4	3	5	5	3	4	2	3	2	3	5	3	4	68
143	4	4	3	5	5	5	4	5	5	5	2	4	3	2	3	5	5	2	71
144	5	5	4	5	3	5	3	3	5	5	4	2	4	3	4	5	5	4	74
145	3	5	3	3	4	4	4	1	3	4	5	3	5	2	5	3	4	5	66
146	2	2	2	1	1	1	2	2	1	2	2	2	2	2	2	1	2	2	31
147	5	5	4	4	4	4	3	5	4	5	4	3	3	3	3	4	5	4	72
148	4	4	3	5	4	4	3	5	5	4	5	3	3	2	3	5	4	5	71
149	4	4	3	5	5	5	4	5	3	5	2	4	3	2	3	3	5	2	67
150	5	5	4	5	3	5	3	3	5	1	4	4	4	3	4	5	1	4	68
151	3	5	3	3	4	4	4	1	5	3	5	4	5	2	5	5	3	5	69
152	4	4	4	1	5	5	4	4	5	3	4	5	4	3	4	5	3	4	71
153	3	5	4	3	4	4	3	5	4	4	3	4	5	4	5	4	4	3	71
154	4	4	4	5	5	5	4	5	4	5	4	4	4	5	5	4	5	4	80
155	1	2	1	2	2	1	2	2	1	2	1	2	1	2	2	1	2	1	28
156	1	2	2	1	2	2	2	1	1	2	2	2	1	1	2	1	2	2	29
157	4	5	5	5	5	5	5	5	5	5	5	5	5	5	5	5	5	4	88
158	4	4	3	3	4	4	3	5	3	4	4	3	5	3	5	3	5	3	68
159	5	4	4	2	4	4	3	5	5	2	1	4	3	4	4	4	4	4	66
160	4	5	4	1	5	5	4	5	5	4	4	3	2	5	4	5	5	4	74
161	5	2	1	3	3	5	3	3	4	5	4	4	4	5	3	4	4	3	65
162	1	2	2	2	2	2	2	1	2	2	2	2	2	2	2	2	2	2	34
163	3	5	5	3	5	5	4	4	5	4	4	3	2	5	4	5	5	4	75
164	3	4	4	4	4	4	3	5	4	5	4	4	4	5	4	3	5	3	72
165	5	2	1	4	5	5	4	5	2	5	4	3	3	5	5	4	4	4	70
166	5	4	4	4	3	5	3	3	3	3	3	3	4	4	5	5	5	4	70
167	4	5	5	5	5	5	5	5	5	5	5	5	5	5	5	5	5	5	89
168	4	4	3	3	5	5	4	5	3	3	5	3	4	4	4	5	5	4	73
169	5	4	4	4	3	5	3	3	5	4	4	4	1	4	5	3	5	3	69
170	4	5	4	5	4	4	4	1	5	5	5	4	4	4	3	4	4	3	72
171	5	2	1	4	5	5	4	4	5	4	4	3	4	5	4	5	5	4	73
172	1	4	4	5	4	4	3	5	4	4	4	3	3	3	5	3	5	3	67
173	5	5	5	5	5	5	5	5	5	5	5	5	5	5	5	5	5	4	89
174	3	4	4	4	3	5	3	3	5	3	5	3	4	5	4	5	5	4	72
175	2	3	4	2	4	4	4	1	1	4	4	4	1	4	2	4	4	3	55
176	5	5	5	5	5	5	5	5	5	5	5	5	5	5	5	5	5	5	90
177	5	5	4	4	4	4	3	5	3	4	4	3	5	3	5	3	5	3	72
178	3	4	5	5	4	4	3	5	5	5	5	4	4	4	3	4	4	4	75
179	1	4	4	4	5	5	4	5	5	3	5	3	4	5	4	5	5	4	75
180	4	5	4	5	3	5	3	3	4	4	4	3	2	3	5	4	4	3	68
181	5	4	5	3	4	4	4	1	4	5	5	4	4	4	4	4	4	3	71
182	5	5	5	5	5	5	5	5	5	5	5	5	5	5	5	5	5	4	89
183	5	1	4	5	4	4	3	5	4	4	4	4	4	4	5	3	5	3	71
184	5	5	5	5	5	5	5	5	5	5	5	5	5	5	5	5	5	4	89
185	5	3	4	4	3	5	3	3	3	4	4	3	5	3	4	5	5	4	70
186	4	4	3	5	3	3	3	4	5	5	5	4	2	4	5	4	4	3	70
187	4	5	5	5	5	5	5	5	5	5	5	5	5	5	5	5	5	4	88
188	5	2	1	5	5	4	4	4	4	4	4	4	5	4	5	3	5	3	71
189	1	4	4	3	4	5	5	4	4	5	5	4	4	4	3	3	3	3	68
190	2	3	4	1	4	4	4	2	2	4	4	3	3	2	3	2	2	3	52
191	5	5	5	5	5	5	5	5	5	5	5	5	5	5	5	5	4	4	88
192	4	4	4	4	4	4	4	4	4	5	5	4	1	5	5	5	3	5	74
193	1	4	2	1	4	2	1	4	2	3	2	3	4	3	4	4	4	4	52
194	4	4	3	4	4	3	4	4	3	4	4	4	4	1	4	1	4	2	61
195	4	5	4	4	5	4	4	5	4	5	5	4	5	5	5	4	4	5	81
196	3	3	5	3	3	5	3	3	5	4	4	3	4	4	4	4	5	4	69
197	4	4	3	4	4	3	4	4	3	5	5	4	1	4	5	3	3	5	68
198	4	5	4	4	5	4	4	5	4	3	5	3	4	4	3	4	4	3	72
199	1	4	2	1	4	2	1	4	2	3	3	3	4	2	4	4	2	4	50
200	4	5	4	4	5	4	4	5	4	5	2	3	3	3	5	1	4	5	70
201	5	5	5	5	5	5	5	5	5	5	5	5	5	5	5	5	5	5	90
202	4	4	3	4	4	3	4	4	3	5	3	5	4	5	4	5	3	5	72
203	4	5	4	4	5	4	4	5	4	4	4	4	1	4	5	4	4	3	72
204	2	3	5	2	3	5	2	3	5	1	4	5	4	5	4	4	5	4	66
205	4	4	4	4	4	4	4	4	4	4	4	3	5	3	5	2	3	5	70
206	5	5	4	5	5	4	5	5	4	4	5	4	4	4	5	4	4	4	80
207	4	4	5	4	4	5	4	4	5	5	5	5	4	5	4	5	5	4	81
208	4	5	3	4	5	3	4	5	3	4	4	3	2	3	5	4	4	5	70
209	5	3	4	5	3	4	5	3	4	4	5	4	4	4	4	4	5	3	73
210	2	4	5	2	4	5	2	4	5	1	4	5	5	5	4	5	3	4	69
211	4	5	4	4	5	4	4	5	4	4	5	4	4	4	5	5	4	5	79
212	5	4	5	5	4	5	5	4	5	5	3	5	4	5	3	4	5	4	80
213	4	4	3	4	4	3	4	4	3	4	4	3	5	3	4	5	4	5	70
214	3	5	3	3	5	3	3	5	3	4	5	4	2	4	5	4	4	3	68
215	4	5	5	5	5	5	5	5	5	5	5	5	5	5	5	5	5	5	89
216	1	5	5	1	5	5	1	5	5	4	4	4	5	4	5	4	5	5	73
217	4	3	4	4	3	4	4	3	4	5	5	4	4	4	3	1	5	5	69
218	2	1	2	2	1	2	2	1	2	2	2	1	1	1	2	2	2	2	30
219	2	2	2	2	1	2	1	2	2	2	1	2	2	1	1	2	1	2	30
220	4	4	3	4	4	4	4	3	3	5	3	4	1	5	5	5	3	5	69
221	2	1	2	2	1	2	1	2	2	2	2	1	2	2	2	2	2	2	32
222	4	5	5	4	4	4	3	3	3	4	5	4	4	1	4	1	4	5	67
223	1	5	5	1	4	5	4	3	3	5	4	5	4	3	3	4	4	3	66
224	4	3	4	4	3	3	5	3	4	4	4	3	4	3	4	4	5	4	68
225	4	1	4	4	4	4	3	4	4	3	2	3	3	4	4	3	3	2	59
226	2	2	2	2	4	5	4	5	4	4	5	5	2	5	4	4	4	3	66
227	4	5	3	5	1	4	5	5	5	1	5	5	4	5	5	4	5	4	75
228	3	4	4	4	4	5	4	4	5	4	3	4	5	4	5	1	4	5	72
229	4	1	4	5	5	3	5	4	4	4	1	4	1	4	4	4	5	4	66
230	4	4	4	3	4	4	3	5	3	5	5	3	5	5	3	5	3	5	73
231	4	4	5	4	4	5	4	4	4	4	4	4	4	4	4	4	4	3	73
232	2	3	3	2	2	3	2	1	4	2	1	4	2	1	4	4	2	4	46
233	3	4	4	3	4	4	4	4	4	3	4	4	3	4	4	2	3	5	66
234	4	4	5	4	5	5	4	4	5	4	4	5	4	4	5	4	4	4	78
235	5	1	4	5	4	4	5	3	3	5	3	3	5	3	3	5	5	4	70
236	4	4	5	4	4	5	3	4	4	3	4	4	3	4	4	4	4	5	72
237	5	5	5	5	5	5	5	5	5	5	5	5	5	5	5	5	5	5	90
238	2	2	2	2	2	2	1	1	2	1	1	2	1	1	2	1	2	2	29
239	4	4	5	4	4	5	4	4	5	4	4	5	4	4	5	5	4	5	79
240	5	5	5	5	5	4	5	5	5	5	5	5	5	5	5	4	5	4	87
241	3	4	4	4	4	4	3	4	4	3	4	4	3	4	4	5	4	5	70
242	4	5	5	4	3	5	3	4	5	4	4	5	4	4	5	4	4	3	75
243	5	4	4	5	4	5	5	2	3	5	2	3	5	2	3	3	5	3	68
244	4	4	5	3	1	5	5	4	4	4	4	4	4	4	4	4	5	5	73
245	5	5	5	5	5	5	5	5	5	5	5	5	5	5	5	5	5	5	90
246	3	2	4	5	4	1	4	4	4	5	4	4	5	4	4	4	3	4	68
247	4	4	5	4	4	4	5	4	5	3	4	5	3	4	5	4	1	4	72
248	5	5	4	5	4	5	3	5	3	4	5	3	4	5	3	3	4	4	74
249	4	4	4	3	5	3	4	2	4	5	2	4	5	5	2	3	5	5	69
250	3	3	5	3	2	4	5	4	5	4	4	5	4	3	4	4	4	4	70
251	4	5	5	5	5	5	5	5	5	5	5	5	5	5	5	5	5	5	89
252	5	1	5	5	5	4	5	4	4	3	4	4	3	5	4	4	5	4	74
253	5	4	3	4	4	4	3	3	5	3	3	5	3	4	4	5	3	1	66
254	4	4	1	4	3	5	3	4	5	5	4	5	5	5	5	3	4	4	73
255	3	3	4	5	4	5	5	1	5	5	1	5	5	3	2	4	5	4	69
256	3	3	3	3	1	5	5	4	3	4	4	3	4	4	4	5	4	4	66
257	5	4	4	3	4	3	4	4	1	4	4	1	4	5	5	4	5	4	68
258	5	5	4	3	4	1	4	5	4	5	4	5	4	4	4	4	3	5	73
259	5	5	4	4	4	4	4	5	5	4	5	4	4	3	3	5	3	2	73
260	4	4	5	4	4	4	5	4	5	5	4	5	5	4	4	5	5	4	80
261	5	5	5	5	5	5	5	5	5	5	5	5	5	5	5	5	5	5	90
262	4	4	4	3	5	3	4	2	4	5	2	4	5	5	4	3	4	4	69
263	3	3	5	3	2	4	5	4	5	4	4	5	4	4	4	1	4	3	67
264	4	5	5	5	5	5	5	5	5	5	5	5	5	5	5	5	5	4	88
265	2	1	2	2	2	4	2	4	4	3	4	4	3	3	3	3	3	1	50
266	5	4	3	4	4	4	3	3	5	3	3	5	3	5	4	4	3	4	69
267	4	4	1	4	3	5	3	4	5	5	4	5	5	5	5	4	3	4	73
268	3	3	4	5	4	5	5	1	5	5	1	5	5	5	5	4	4	4	73
269	2	2	2	2	1	1	1	2	2	2	2	2	2	2	2	1	2	2	32
270	5	4	4	3	4	3	4	4	1	4	4	1	4	4	5	4	4	5	67
271	5	5	5	5	5	5	5	5	5	5	5	5	5	5	5	5	5	4	89
272	5	5	4	4	4	4	4	5	5	4	5	4	4	4	4	5	4	4	78
273	3	2	3	3	2	2	1	4	3	4	2	2	2	4	3	2	3	2	47
274	2	2	2	1	1	2	2	2	1	1	1	2	1	1	1	1	2	2	27
275	5	5	4	4	3	5	5	4	4	3	4	4	1	5	3	5	5	3	72
276	4	4	3	5	3	4	4	3	5	3	5	4	4	5	3	5	5	5	74
277	4	4	3	5	5	2	1	4	3	4	4	3	5	4	4	3	5	5	68
278	5	5	4	5	5	4	4	3	2	5	5	4	5	4	5	1	3	4	73
279	3	5	3	3	4	5	4	4	4	5	5	3	3	5	2	4	1	4	67
280	2	2	2	1	2	2	2	2	2	2	2	2	1	1	2	1	2	1	31
281	5	5	5	5	5	5	5	5	5	5	5	5	5	5	5	5	5	4	89
282	4	4	3	5	4	5	4	4	4	5	4	3	2	5	4	5	3	5	73
283	5	5	4	5	2	5	4	3	3	5	4	3	2	5	4	3	5	4	71
284	2	1	2	2	2	2	2	2	2	2	2	2	2	1	2	2	2	2	34
285	1	2	1	2	2	1	2	2	1	2	1	2	1	2	2	1	2	1	28
286	5	3	4	5	4	4	3	5	5	4	4	3	2	5	4	5	4	4	73
287	4	4	3	4	5	5	4	5	4	5	4	4	4	5	2	4	5	4	75
288	4	5	4	4	4	4	5	5	4	4	3	3	4	4	1	4	4	3	69
289	5	2	1	4	4	4	3	5	5	4	4	3	2	5	5	5	4	4	69
290	1	4	4	4	5	5	4	5	4	5	4	4	4	5	4	4	5	4	75
291	2	1	1	2	2	1	2	2	1	2	1	2	1	2	2	1	2	1	28
292	2	2	2	2	2	2	2	1	1	2	2	2	1	1	2	1	2	2	31
293	5	2	1	4	5	5	4	4	3	5	5	4	4	3	4	3	5	5	71
294	5	4	4	3	4	4	3	5	3	4	4	3	5	3	5	3	4	4	70
295	2	1	1	2	2	2	2	1	1	2	1	2	1	2	2	1	2	1	28
296	4	4	3	3	5	5	4	5	5	4	4	3	2	5	2	5	4	4	71
297	5	4	4	3	3	5	3	3	4	5	4	4	4	5	4	4	5	4	73
298	4	5	4	4	4	4	4	1	4	4	3	3	4	4	4	4	4	3	67
299	2	5	4	3	5	5	4	4	5	4	4	3	2	5	2	5	4	4	70
300	3	3	3	3	4	4	3	5	4	5	4	4	4	5	4	4	5	4	71
301	2	2	2	1	2	1	2	2	1	2	1	2	2	2	2	1	2	1	30
302	1	1	1	1	2	2	2	1	1	2	2	2	1	1	1	1	2	2	26
303	3	5	3	3	5	5	4	5	3	5	5	4	4	3	4	3	5	5	74
304	4	4	4	1	4	4	5	5	3	4	4	3	5	3	5	3	4	4	69
305	5	5	4	4	4	4	3	5	5	3	4	2	3	2	3	5	3	4	68
306	5	5	5	5	5	5	5	5	5	5	5	5	5	5	5	5	5	5	90
307	4	4	2	5	4	5	4	4	4	5	4	3	2	5	4	5	3	5	72
308	5	5	5	5	2	5	4	3	3	5	4	3	2	5	4	3	5	4	72
309	3	2	4	3	3	3	3	3	4	4	4	3	2	2	3	4	4	4	58
310	1	2	2	2	2	1	2	2	1	2	1	2	2	2	2	1	2	1	30
311	5	3	2	5	4	4	3	5	5	4	4	3	2	5	4	5	4	4	71
312	4	4	1	4	5	5	4	5	4	5	4	4	4	5	2	4	5	4	73
313	4	5	5	4	4	4	5	5	4	4	3	3	4	4	1	4	4	3	70
314	5	2	4	4	4	4	3	5	5	4	4	3	2	5	5	5	4	4	72
315	1	4	2	4	5	5	4	5	4	5	4	4	4	5	4	4	5	4	73
316	2	1	2	2	2	1	2	2	1	2	1	2	1	2	2	1	2	1	29
317	2	2	1	2	2	2	2	1	1	2	2	2	1	1	2	1	2	2	30
318	5	2	4	4	5	5	4	4	3	5	5	4	4	3	4	3	5	5	74
319	5	4	2	3	4	4	3	5	3	4	4	3	5	3	5	3	4	4	68
320	2	1	1	2	2	2	2	1	1	2	1	2	1	2	2	1	2	1	28
321	4	4	1	3	5	5	4	5	5	4	4	3	2	5	2	5	4	4	69
322	5	4	2	3	3	5	3	3	4	5	4	4	4	5	4	4	5	4	71
323	4	2	2	4	4	4	4	1	4	4	3	3	4	4	4	4	4	3	62
324	2	5	1	3	5	5	4	4	5	4	4	3	2	5	2	5	4	4	67
325	3	3	5	3	4	4	3	5	4	5	4	4	4	5	4	4	5	4	73
326	2	2	1	1	2	1	2	2	1	2	1	2	1	2	2	1	2	1	28
327	1	1	2	1	2	2	2	1	1	2	2	2	1	1	1	1	2	2	27
328	5	5	5	5	5	5	5	5	5	5	5	5	5	5	5	5	5	5	90
329	4	4	2	1	4	4	5	5	3	4	4	3	5	3	5	3	4	4	67
330	5	5	2	4	4	4	3	5	5	3	4	2	3	2	3	5	3	4	66
331	4	5	5	4	5	5	4	4	5	4	4	4	5	4	4	4	4	5	79
332	5	5	5	5	5	5	5	5	5	5	5	5	5	5	5	5	5	4	89
333	3	4	5	3	4	5	3	4	4	3	2	3	5	4	4	5	3	5	69
334	4	5	3	4	5	3	4	4	5	4	4	4	4	4	5	3	4	3	72
335	5	2	4	5	2	4	5	1	4	5	5	5	4	5	3	4	5	4	72
336	4	4	5	4	4	5	4	4	5	4	4	4	5	2	4	5	3	5	75
337	5	5	5	5	5	5	5	5	5	5	5	5	5	5	5	5	5	5	90
338	3	4	4	3	4	4	3	4	4	3	5	3	4	5	4	5	5	4	71
339	3	3	5	3	3	5	3	4	5	4	2	4	5	4	4	3	4	5	69
340	5	4	5	5	4	5	5	2	3	5	4	5	4	3	5	3	5	3	75
341	5	1	5	5	1	5	5	4	4	4	5	4	5	4	5	5	3	4	74
342	4	4	3	4	4	3	4	5	5	4	4	4	3	1	5	5	4	5	71
343	4	4	1	4	4	1	4	4	4	5	3	5	3	4	3	4	5	4	66
344	2	2	5	3	5	3	3	4	5	3	4	5	5	4	1	4	4	5	67
345	3	4	4	4	4	3	3	5	3	4	1	5	5	5	3	5	4	3	68
346	2	2	1	2	1	2	2	2	2	1	2	2	2	2	2	2	1	2	32
347	5	4	4	4	3	3	3	4	5	4	4	1	4	1	4	5	5	5	68
348	5	1	4	5	4	3	3	5	4	5	4	3	3	4	4	3	5	5	70
349	4	4	3	3	5	3	4	4	4	3	4	3	4	4	5	4	3	4	68
350	4	4	4	4	3	4	4	3	2	3	3	4	4	3	3	2	1	4	59
351	2	2	4	5	4	5	4	4	5	5	2	5	4	4	4	3	5	3	70
352	3	5	1	4	5	5	5	1	5	5	4	5	5	4	5	4	4	4	74
353	4	4	4	5	4	4	5	4	3	4	5	4	5	1	4	5	1	4	70
354	4	5	5	3	5	4	4	4	1	4	1	4	4	4	5	4	4	4	69
355	4	3	4	4	3	5	3	5	5	3	5	5	3	5	3	5	4	5	74
356	5	4	4	5	4	4	4	4	4	4	4	4	4	4	4	3	3	3	71
357	3	2	2	3	2	1	4	2	1	4	2	1	4	4	2	4	4	4	49
358	4	3	4	4	4	4	4	3	4	4	3	4	4	2	3	5	4	5	68
359	5	4	5	5	4	4	5	4	4	5	4	4	5	4	4	4	1	4	75
360	4	5	4	4	5	3	3	5	3	3	5	3	3	5	5	4	4	5	73
361	5	4	4	5	3	4	4	3	4	4	3	4	4	4	4	5	5	3	72
362	3	5	5	3	4	4	5	4	4	5	4	4	5	4	5	3	4	4	75
363	4	3	2	4	2	1	4	2	1	4	2	1	4	2	3	4	4	2	49
364	5	4	4	5	4	4	5	4	4	5	4	4	5	2	4	5	2	3	73
365	5	5	5	5	5	5	5	5	5	5	5	5	5	5	5	5	4	4	88
366	4	4	4	4	3	4	4	3	4	4	3	4	4	5	4	5	5	5	73
367	5	4	3	5	3	4	5	4	4	5	4	4	5	4	4	3	4	4	74
368	4	5	4	5	5	2	3	5	2	3	5	2	3	3	5	3	4	5	68
369	5	3	1	5	5	4	4	4	4	4	4	4	4	4	5	5	5	3	73
370	3	4	4	3	4	5	5	4	5	5	4	5	5	1	5	5	2	4	73
371	4	5	4	1	4	4	4	5	4	4	5	4	4	4	3	4	4	5	72
372	5	4	4	4	5	4	5	3	4	5	3	4	5	4	1	4	5	4	73
373	4	5	4	5	3	5	3	4	5	3	4	5	3	3	4	4	4	4	72
374	4	3	5	3	4	2	4	5	2	4	5	5	2	3	5	5	3	5	69
375	5	3	2	4	5	4	5	4	4	5	4	3	4	4	4	4	4	5	73
376	5	5	5	5	5	5	5	5	5	5	5	5	5	5	5	5	5	5	90
377	5	5	5	4	5	4	4	3	4	4	3	5	4	4	5	4	4	3	75
378	2	2	2	2	2	2	1	2	2	1	2	2	2	1	2	1	2	1	31
379	1	4	3	5	3	4	5	5	4	5	5	5	5	3	4	4	4	5	74
380	4	5	4	5	5	1	5	5	1	5	5	3	2	4	5	4	5	4	72
381	3	3	1	5	5	4	3	4	4	3	4	4	4	5	4	4	4	5	69
382	4	3	4	3	4	4	1	4	4	1	4	5	5	4	5	4	5	3	67
383	4	3	4	1	4	5	4	5	4	5	4	4	4	4	3	5	2	4	69
384	4	4	4	4	4	5	5	4	5	4	4	3	3	5	3	2	4	5	72
385	5	4	4	4	5	4	5	5	4	5	5	4	4	5	5	4	5	4	81
386	4	5	4	5	3	5	3	4	5	3	4	5	1	5	5	5	4	4	74
387	4	3	5	3	4	2	4	5	2	4	5	5	4	3	4	4	3	5	69
388	5	3	2	4	5	4	5	4	4	5	4	4	4	1	4	3	4	5	70
389	5	5	5	5	5	5	5	5	5	5	5	5	5	5	5	5	5	5	90
390	5	5	5	4	5	4	4	3	4	4	3	3	3	3	3	1	4	3	66
391	3	4	4	4	3	3	2	3	3	2	3	2	4	4	3	4	4	1	56
392	1	4	3	5	3	4	5	5	4	5	5	5	5	4	3	4	4	5	74
393	4	5	5	5	5	5	5	5	5	5	5	5	5	5	5	5	5	5	89
394	3	3	1	5	5	4	3	4	4	3	4	2	4	5	2	4	5	5	66
395	4	3	4	3	4	4	1	4	4	1	4	4	5	4	4	5	5	3	66
396	4	3	4	1	4	5	4	5	4	5	4	5	4	5	5	4	4	4	74
397	4	4	4	4	4	5	5	4	5	4	4	4	4	3	4	4	5	4	75
398	3	3	2	2	1	4	3	4	2	2	2	4	3	2	3	2	4	3	49
399	2	1	1	2	2	2	1	1	1	2	2	1	1	1	2	2	1	2	27
400	4	4	3	5	5	4	4	3	4	4	1	5	3	5	5	3	5	3	70
401	3	5	3	4	4	3	5	3	5	4	4	5	3	5	5	5	4	4	74
402	3	5	5	2	1	4	3	4	4	3	5	4	4	3	5	5	5	4	69
403	4	5	5	4	4	3	2	5	5	4	5	4	5	1	3	4	4	3	70
404	3	3	4	5	4	4	4	5	5	3	3	5	2	4	1	4	4	3	66
405	2	1	2	2	2	2	2	2	2	2	1	1	2	1	2	1	2	2	31
406	4	4	5	4	4	3	2	5	5	4	4	3	5	5	5	4	1	4	71
407	3	5	4	5	4	4	4	5	4	3	2	5	4	5	3	5	4	3	72
408	4	5	2	5	4	3	3	5	4	3	2	5	4	3	5	4	4	4	69
409	2	2	2	2	2	2	2	2	2	2	2	1	2	2	2	2	2	2	35
410	1	2	2	1	2	2	1	2	1	2	2	2	2	1	2	1	2	2	30
411	4	5	4	4	3	5	5	4	4	3	2	5	4	5	4	4	4	4	73
412	3	4	5	5	4	5	4	5	4	4	4	5	2	4	5	4	1	4	72
413	4	4	4	4	5	5	4	4	3	3	4	4	1	4	4	3	4	4	68
414	1	4	4	4	3	5	5	4	4	3	2	5	5	5	4	4	5	4	71
415	4	4	5	5	4	5	4	5	4	4	4	5	4	4	5	4	4	5	79
416	1	2	1	1	2	2	1	2	1	2	2	2	2	1	2	1	1	2	28
417	2	2	2	2	2	1	1	2	2	2	1	1	2	1	2	2	2	2	31
418	1	4	5	5	4	4	3	5	5	4	4	3	4	3	5	5	4	4	72
419	4	3	4	4	3	5	3	4	4	3	5	3	5	3	4	4	3	3	67
420	2	2	2	2	2	1	1	2	1	2	2	2	1	1	2	1	2	2	30
421	3	3	5	5	4	5	5	4	4	3	2	5	2	5	4	4	4	4	71
422	4	3	3	5	3	3	4	5	4	4	4	5	4	4	5	4	1	4	69
423	4	4	4	4	4	1	4	4	3	3	4	4	4	4	4	3	4	4	66
424	4	3	5	5	4	4	5	4	4	3	2	5	2	5	4	4	5	4	72
425	3	3	4	4	3	5	4	5	4	4	4	5	4	4	5	4	4	3	72
426	2	1	2	1	2	2	1	2	1	2	2	2	1	1	2	1	2	2	29
427	2	1	2	2	2	1	1	2	2	2	1	1	1	1	2	2	1	2	28
428	3	3	5	5	4	5	3	5	5	4	4	3	4	3	5	5	4	3	73
429	4	1	4	4	5	5	3	4	4	3	5	3	5	3	4	4	4	3	68
430	4	4	4	4	3	2	2	3	4	2	3	2	3	2	3	4	4	3	56
431	5	4	5	4	4	3	2	5	5	4	4	3	5	5	5	4	1	4	72
432	2	5	4	5	4	4	4	5	4	3	2	5	4	5	3	5	4	3	71
433	5	5	2	5	4	3	3	5	4	3	2	5	4	3	5	4	4	4	70
434	2	2	2	2	2	2	2	2	2	2	2	1	2	2	2	2	2	2	35
435	2	2	2	1	2	2	1	2	1	2	2	2	2	1	2	1	2	2	31
436	2	5	4	4	3	5	5	4	4	3	2	5	4	5	4	4	4	4	71
437	1	4	5	5	4	5	4	5	4	4	4	5	2	4	5	4	1	4	70
438	5	4	4	4	5	5	4	4	3	3	4	4	1	4	4	3	4	4	69
439	4	4	4	4	3	5	5	4	4	3	2	5	5	5	4	4	5	4	74
440	2	4	5	5	4	5	4	5	4	4	4	5	4	4	5	4	4	3	75
441	2	2	1	1	2	2	1	2	1	2	2	2	2	1	2	1	1	2	29
442	2	2	2	2	2	1	1	2	2	2	1	1	2	1	2	2	2	2	31
443	4	4	5	5	4	4	3	5	5	4	4	3	4	3	5	5	4	4	75
444	2	3	4	4	3	2	3	4	4	3	2	3	2	3	4	4	3	3	56
445	2	2	2	2	2	1	1	2	1	2	2	2	1	1	2	1	2	2	30
446	1	3	5	5	4	5	5	4	4	3	2	5	2	5	4	4	4	4	69
447	2	3	3	5	3	3	4	5	4	4	4	5	4	4	5	4	1	4	67
448	2	4	4	4	4	1	4	4	3	3	4	4	4	4	4	3	4	4	64
449	1	3	5	5	4	4	5	4	4	3	2	5	2	5	4	4	5	4	69
450	5	3	4	4	3	5	4	5	4	4	4	5	4	4	5	4	4	3	74
451	1	1	1	1	2	2	1	2	1	2	2	2	1	1	2	1	2	2	27
452	2	1	2	2	2	1	1	2	2	2	1	1	1	1	2	2	2	2	29
453	5	5	5	5	5	5	5	5	5	5	5	5	5	5	5	5	4	5	89
454	2	1	4	4	2	2	3	4	4	3	2	3	2	3	4	4	2	3	52
455	2	4	4	4	3	2	2	3	4	2	3	2	3	2	3	4	4	4	55
456	5	5	4	4	4	4	3	5	5	2	4	4	4	3	5	3	5	5	74
457	5	5	5	4	5	4	4	5	5	5	4	5	5	4	4	5	4	4	82
458	4	4	2	5	4	5	4	4	4	4	5	4	4	5	3	4	4	5	74
459	5	5	5	5	2	5	4	3	4	5	3	4	5	3	4	5	5	3	75
460	3	2	4	3	3	3	3	3	2	3	4	2	3	4	4	3	2	4	55
461	5	3	3	4	3	5	3	3	5	4	5	5	4	4	3	2	4	5	70
462	5	3	2	5	4	4	3	5	5	3	3	4	5	4	4	4	5	4	72
463	4	4	1	4	5	5	4	5	4	4	1	4	4	3	3	4	4	4	67
464	4	5	5	4	4	4	5	5	5	4	4	5	4	4	3	2	3	5	75
465	5	2	4	4	4	4	3	5	4	3	5	4	5	4	4	4	4	5	73
466	1	4	2	4	5	5	4	5	5	4	5	2	5	4	3	3	1	5	67
467	2	1	2	2	2	1	2	2	1	2	2	2	2	2	2	2	2	2	33
468	3	4	3	3	4	4	4	1	4	2	3	4	2	3	4	2	4	1	55
469	5	2	4	4	5	5	4	4	5	3	4	5	3	4	4	3	4	3	71
470	5	4	2	3	4	4	3	5	5	4	5	5	4	4	3	2	4	3	69
471	4	5	2	4	4	4	3	5	5	3	3	4	5	4	4	4	3	4	70
472	4	4	1	3	2	2	4	2	4	4	1	4	4	3	3	4	2	2	53
473	5	4	2	3	3	5	3	3	5	4	4	5	4	4	3	2	4	5	68
474	4	5	2	4	4	4	4	1	4	3	5	4	5	4	4	4	5	4	70
475	2	2	1	3	2	2	4	4	2	4	2	2	2	4	3	3	1	4	47
476	3	3	5	3	4	4	3	5	5	3	3	3	3	3	3	4	5	5	67
477	4	4	5	5	3	5	3	3	3	4	5	4	3	2	2	5	4	4	68
478	5	5	2	5	4	4	3	5	3	4	5	4	3	2	5	5	5	1	70
479	3	5	5	3	5	5	4	5	3	4	5	4	2	2	3	5	3	4	70
480	4	4	2	1	4	4	5	5	5	4	5	4	4	4	4	3	4	4	70
481	5	5	2	4	4	4	3	5	3	4	5	5	2	4	3	5	3	5	71
482	4	5	5	4	5	5	4	4	1	1	5	3	3	5	1	5	3	4	67
483	5	4	4	5	4	4	5	3	4	3	4	4	1	5	3	5	5	3	71
484	3	4	5	3	4	5	3	4	5	3	5	4	4	5	3	5	5	5	75
485	4	5	3	4	5	3	4	4	3	4	4	3	5	4	4	3	5	5	72
486	5	5	4	5	5	4	4	3	2	5	5	4	5	4	5	1	3	4	73
487	3	5	3	3	4	5	4	4	4	5	5	3	3	5	2	4	1	4	67
488	2	2	2	1	2	2	2	2	2	2	2	2	1	1	2	1	2	1	31
489	5	5	4	4	5	4	4	3	2	5	5	4	4	3	5	5	5	4	76
490	4	4	3	5	4	5	4	4	4	5	4	3	2	5	4	5	3	5	73
491	5	5	4	5	2	5	4	3	3	5	4	3	2	5	4	3	5	4	71
492	2	1	2	2	2	2	2	2	2	2	2	2	2	1	2	2	2	2	34
493	1	2	1	2	2	1	2	2	1	2	1	2	1	2	2	1	2	1	28
494	5	3	4	5	4	4	3	5	5	4	4	3	2	5	4	5	4	4	73
495	4	4	3	4	5	5	4	5	4	5	4	4	4	5	2	4	5	4	75
496	4	5	4	4	4	4	5	5	4	4	3	3	4	4	1	4	4	3	69
497	5	2	1	4	4	4	3	5	5	4	4	3	2	5	5	5	4	4	69
498	1	4	4	4	5	5	4	5	4	5	4	4	4	5	4	4	5	4	75
499	2	1	1	2	2	1	2	2	1	2	1	2	1	2	2	1	2	1	28
500	2	2	2	2	2	2	2	1	1	2	2	2	1	1	2	1	2	2	31
501	5	2	1	4	5	5	4	4	3	5	5	4	4	3	4	3	5	5	71
502	5	4	4	3	4	4	3	5	3	4	4	3	5	3	5	3	4	4	70
503	2	1	1	2	2	2	2	1	1	2	1	2	1	2	2	1	2	1	28
504	4	4	3	3	5	5	4	5	5	4	4	3	2	5	2	5	4	4	71
505	5	4	4	3	3	5	3	3	4	5	4	4	4	5	4	4	5	4	73
506	4	5	4	4	4	4	4	1	4	4	3	3	4	4	4	4	4	3	67
507	2	5	4	3	5	5	4	4	5	4	4	3	2	5	2	5	4	4	70
508	3	3	3	3	4	4	3	5	4	5	4	4	4	5	4	4	5	4	71
509	2	2	2	1	2	1	2	2	1	2	1	2	2	2	2	1	2	1	30
510	1	1	1	1	2	2	2	1	1	2	2	2	1	1	1	1	2	2	26
511	3	5	3	3	5	5	4	5	3	5	5	4	4	3	4	3	5	5	74
512	4	4	4	1	4	4	5	5	3	4	4	3	5	3	5	3	4	4	69
513	5	5	4	4	4	4	3	5	5	3	4	2	3	2	3	5	3	4	68
514	5	5	5	4	5	4	5	5	5	5	5	5	5	5	5	5	5	5	88
515	4	4	2	5	4	5	4	4	4	5	4	3	2	5	4	5	3	5	72
516	5	5	5	5	2	5	4	3	3	5	4	3	2	5	4	3	5	4	72
517	3	2	4	3	3	3	3	3	4	4	4	3	2	2	3	4	4	4	58
518	1	2	2	2	2	1	2	2	1	2	1	2	2	2	2	1	2	1	30
519	5	3	2	5	4	4	3	5	5	4	4	3	2	5	4	5	4	4	71
520	4	4	1	4	5	5	4	5	4	5	4	4	4	5	2	4	5	4	73
521	4	5	5	4	4	4	5	5	4	4	3	3	4	4	1	4	4	3	70
522	5	2	4	4	4	4	3	5	5	4	4	3	2	5	5	5	4	4	72
523	1	4	2	4	5	5	4	5	4	5	4	4	4	5	4	4	5	4	73
524	2	1	2	2	2	1	2	2	1	2	1	2	1	2	2	1	2	1	29
525	2	2	1	2	2	2	2	1	1	2	2	2	1	1	2	1	2	2	30
526	5	2	4	4	5	5	4	4	3	5	5	4	4	3	4	3	5	5	74
527	5	4	2	3	4	4	3	5	3	4	4	3	5	3	5	3	4	4	68
528	2	1	1	2	2	2	2	1	1	2	1	2	1	2	2	1	2	1	28
529	4	4	1	3	5	5	4	5	5	4	4	3	2	5	2	5	4	4	69
530	5	4	2	3	3	5	3	3	4	5	4	4	4	5	4	4	5	4	71
531	4	2	2	4	4	4	4	1	4	4	3	3	4	4	4	4	4	3	62
532	2	5	1	3	5	5	4	4	5	4	4	3	2	5	2	5	4	4	67
533	3	3	5	3	4	4	3	5	4	5	4	4	4	5	4	4	5	4	73
534	2	2	1	1	2	1	2	2	1	2	1	2	1	2	2	1	2	1	28
535	1	1	2	1	2	2	2	1	1	2	2	2	1	1	1	1	2	2	27
536	3	5	5	3	5	5	4	5	3	5	5	4	4	3	4	3	5	5	76
537	4	4	2	1	4	4	5	5	3	4	4	3	5	3	5	3	4	4	67
538	5	5	2	4	4	4	3	5	5	3	4	2	3	2	3	5	3	4	66
539	4	5	5	4	5	5	4	4	5	4	4	4	5	4	4	4	4	5	79
540	5	5	5	5	5	5	5	5	5	5	5	5	5	5	5	5	5	4	89
541	3	4	5	3	4	5	3	4	4	3	2	3	5	4	4	5	3	5	69
542	4	5	3	4	5	3	4	4	5	4	4	4	4	4	5	3	4	3	72
543	5	2	4	5	2	4	5	1	4	5	5	5	4	5	3	4	5	4	72
544	4	4	5	4	4	5	4	4	5	4	4	4	5	2	4	5	3	5	75
545	5	5	5	5	5	5	5	5	5	5	5	5	5	5	5	5	5	5	90
546	3	4	4	3	4	4	3	4	4	3	5	3	4	5	4	5	5	4	71
547	5	5	4	4	4	4	5	5	5	5	4	4	4	4	5	5	5	4	81
548	5	5	5	5	5	5	5	5	5	5	5	5	5	5	5	5	5	4	89
549	4	4	2	5	4	5	4	4	4	4	2	5	4	5	4	4	5	2	71
550	5	5	5	5	5	5	4	5	5	5	5	5	5	5	4	5	5	4	87
551	2	1	2	2	2	2	2	2	2	1	2	2	2	2	2	2	2	2	34
552	1	2	2	2	2	1	2	2	1	2	2	2	2	1	2	2	1	1	30
553	5	3	2	5	4	4	3	5	5	3	2	5	4	4	3	5	3	4	69
554	4	4	1	4	5	5	4	5	4	4	1	4	5	5	4	5	3	5	72
555	4	5	5	5	5	5	5	5	5	5	5	5	5	5	5	5	5	5	89
556	5	2	4	4	4	4	3	5	5	2	4	4	4	4	3	5	4	4	70
557	1	4	2	4	5	5	4	5	1	4	2	4	5	5	4	5	5	5	70
558	3	2	2	4	3	2	3	3	3	2	2	4	3	2	3	3	4	4	52
559	2	2	2	2	2	2	2	1	2	2	2	2	2	2	2	1	2	1	33
560	5	2	4	4	5	5	4	4	5	2	4	4	5	5	4	4	5	3	74
561	5	4	2	3	4	4	3	5	5	4	2	3	4	4	3	5	2	4	66
562	4	5	2	4	4	4	3	5	4	5	2	4	4	4	3	5	4	5	71
563	4	4	1	3	5	5	4	5	4	4	1	3	5	5	4	5	5	4	71
564	1	2	2	2	2	1	2	2	1	2	2	2	2	1	2	2	2	2	32
565	4	2	2	4	4	4	4	1	4	2	2	4	4	4	4	1	4	4	58
566	2	2	1	3	2	2	4	4	2	2	1	3	2	2	4	4	3	3	46
567	3	3	5	3	4	4	3	5	3	3	5	3	4	4	3	5	3	4	67
568	4	4	5	5	3	5	3	3	4	4	5	5	3	5	3	3	4	5	73
569	5	5	2	5	4	4	3	5	5	5	2	5	4	4	3	5	4	2	72
570	3	5	5	3	5	5	4	5	3	5	5	3	5	5	4	5	2	2	74
571	4	4	2	1	4	4	2	2	4	4	2	1	4	4	2	2	3	4	53
572	5	5	2	4	4	4	3	5	5	5	2	4	4	4	3	5	3	4	71
573	4	5	5	5	5	5	5	5	5	5	5	5	5	5	5	5	5	5	89
574	5	4	4	5	4	4	5	3	5	4	4	5	4	4	5	3	3	3	74
575	3	4	5	3	4	5	3	4	3	4	5	3	4	5	3	4	4	4	70
576	4	5	3	4	5	3	4	4	4	5	3	4	5	3	4	4	5	5	74
577	2	2	4	4	3	3	4	4	1	2	3	4	4	3	3	4	4	1	55
578	3	5	5	4	4	3	2	5	5	3	2	5	4	4	3	2	5	5	69
579	4	5	4	5	4	4	4	5	4	4	2	4	5	4	4	4	5	4	75
580	2	2	1	2	1	2	2	2	2	2	1	1	2	1	2	2	2	2	31
581	2	1	1	2	2	2	1	1	2	2	1	1	2	2	2	1	1	2	28
582	4	4	3	5	5	4	4	3	4	4	2	3	5	5	4	4	3	4	70
583	3	5	3	4	4	3	5	3	5	3	3	3	4	4	3	5	3	5	68
584	2	1	1	2	1	2	2	2	2	2	2	1	2	1	2	2	2	2	31
585	4	5	5	4	4	3	2	5	2	4	4	5	4	4	3	2	5	2	67
586	3	2	4	5	4	4	4	5	5	5	1	5	4	4	4	3	3	3	68
	0.691149	0.74041	0.654134	0.723103	0.756451	0.791518	0.73878	0.682921	0.780972	0.755504	0.739848	0.743234	0.712541	0.748083	0.703823	0.756633	0.721331	0.756112

## Sheet: The Final Result
	REASON									AREA
	No	Mean	SD	Loading Factor	Cronbach's Alpha	CR	AVE			No	Mean	SD	Loading Factor	Cronbach's Alpha	CR	AVE
	R-19	3.5597	1.23233	0.763	0.97	0.969956	0.554267			A1	3.5751	1.25895	0.666	0.949	0.949566	0.512013
	R-24	3.3549	1.12938	0.744						A2	3.5495	1.26698	0.719
	R-39	3.4317	1.12148	0.711						A3	3.3481	1.3159	0.621
	R-42	3.4795	1.0972	0.78						A4	3.5648	1.2757	0.7
	R-21	3.3754	1.18927	0.756						A5	3.6689	1.19384	0.743
	R-31	3.6553	1.16382	0.759						A6	3.6877	1.28359	0.782
	R-20	3.5068	1.11284	0.782						A7	3.4642	1.15155	0.727
	R-29	3.4027	1.20891	0.703						A8	3.5631	1.31926	0.657
	R-34	3.6007	1.18723	0.769						A9	3.6195	1.3036	0.769
	R-35	3.4113	1.19392	0.741						A10	3.7048	1.18677	0.745
	R-26	3.5512	1.14501	0.773						A11	3.4829	1.26378	0.721
	R-33	3.6928	1.2186	0.746						A12	3.5853	1.20273	0.727
	R-27	3.4454	1.13736	0.739						A13	3.4386	1.33864	0.687
	R-43	3.6297	1.31308	0.76						A14	3.5768	1.334	0.735
	R-23	3.5085	1.28798	0.74						A15	3.5529	1.20033	0.677
	R-41	3.6536	1.1552	0.777						A16	3.541	1.31755	0.74
	R-32	3.4317	1.16924	0.746						A17	3.6741	1.23118	0.701
	R-40	3.5205	1.27986	0.724						A18	3.5853	1.19846	0.743
	R-28	3.4283	1.26996	0.71
	R-22	3.5512	1.18174	0.736
	R-25	3.6263	1.10257	0.79
	R-38	3.4505	1.16433	0.724
	R-30	3.5683	1.34086	0.711
	R-36	3.5853	1.29577	0.752
	R-37	3.5648	1.21109	0.741
	R-44	3.4642	1.20522	0.666

## Sheet: CR AVE
REASON	l	l²	d	CR ≥0.7	AVE ≥0.5			AREA	l	l²	d	CR ≥0.7	AVE ≥0.5
R19	0.763	0.582169	0.417831	0.969956	0.554267			A1	0.666	0.443556	0.556444	0.949566	0.512013
R24	0.744	0.553536	0.446464					A2	0.719	0.516961	0.483039
R39	0.711	0.505521	0.494479					A3	0.621	0.385641	0.614359
R42	0.78	0.6084	0.3916					A4	0.7	0.49	0.51
R21	0.756	0.571536	0.428464					A5	0.743	0.552049	0.447951
R31	0.759	0.576081	0.423919					A6	0.782	0.611524	0.388476
R20	0.782	0.611524	0.388476					A7	0.727	0.528529	0.471471
R29	0.703	0.494209	0.505791					A8	0.657	0.431649	0.568351
R34	0.769	0.591361	0.408639					A9	0.769	0.591361	0.408639
R35	0.741	0.549081	0.450919					A10	0.745	0.555025	0.444975
R26	0.773	0.597529	0.402471					A11	0.721	0.519841	0.480159
R33	0.746	0.556516	0.443484					A12	0.727	0.528529	0.471471
R27	0.739	0.546121	0.453879					A13	0.687	0.471969	0.528031
R43	0.76	0.5776	0.4224					A14	0.735	0.540225	0.459775
R23	0.74	0.5476	0.4524					A15	0.677	0.458329	0.541671
R41	0.777	0.603729	0.396271					A16	0.74	0.5476	0.4524
R32	0.746	0.556516	0.443484					A17	0.701	0.491401	0.508599
R40	0.724	0.524176	0.475824					A18	0.743	0.552049	0.447951
R28	0.71	0.5041	0.4959
R22	0.736	0.541696	0.458304
R25	0.79	0.6241	0.3759
R38	0.724	0.524176	0.475824
R30	0.711	0.505521	0.494479
R36	0.752	0.565504	0.434496
R37	0.741	0.549081	0.450919
R44	0.666	0.443556	0.556444
∑	19.343	14.4109	11.5891					∑	12.86	9.21624	8.78376
∑²	374.152							∑²	165.38
