# Supplementary material for: Academic procrastination data of students in Makassar, Indonesia
Source: Data Brief. 2020 Nov 29;33:106608. doi: 10.1016/j.dib.2020.106608 (PMC8129650; doi:10.1016/j.dib.2020.106608)
Supplement: Supplementary file 2 [file mmc2.xlsx]

## Sheet: DATA
NO.	SEX	UNIVERSITY	NO. ITEM																																													TOTAL
			A-1	A-2	A-3	A-4	A-5	A-6	A-7	A-8	A-9	A-10	A-11	A-12	A-13	A-14	A-15	A-16	A-17	A-18	R-19	R-24	R-39	R-42	R-21	R-31	R-20	R-29	R-34	R-35	R-26	R-33	R-27	R-43	R-23	R-41	R-32	R-40	R-28	R-22	R-25	R-38	R-30	R-36	R-37	R-44		AREA	REASON
1	M	1	4	5	4	3	2	5	4	3	3	5	3	3	5	2	1	4	3	4	3	4	5	5	3	3	3	3	4	3	3	4	4	4	5	5	2	3	3	4	4	4	5	5	1	2		63	94
2	M	1	3	4	5	4	3	3	3	3	4	4	3	5	5	4	4	3	2	5	3	3	5	5	5	4	3	2	4	4	5	5	4	4	3	3	4	4	4	5	3	3	5	2	1	4		67	97
3	M	1	4	3	3	4	5	3	3	2	5	5	4	5	4	5	4	4	4	5	4	3	4	4	4	2	4	3	4	4	3	5	5	4	4	3	2	5	4	4	4	1	1	4	4	4		72	93
4	M	1	3	3	5	5	5	4	3	2	4	4	5	5	4	4	3	3	4	4	5	3	3	2	4	2	5	2	5	5	4	5	4	5	4	4	4	5	4	5	4	4	3	5	5	4		70	105
5	M	1	4	3	4	4	4	2	4	3	4	4	3	5	5	4	4	3	2	5	5	3	2	3	2	5	4	3	3	5	3	3	5	2	1	4	3	4	4	4	3	5	3	4	4	3		67	90
7	M	1	5	3	3	2	4	2	5	2	5	5	4	5	4	5	4	4	4	5	3	4	5	4	3	3	3	3	4	4	4	1	1	4	4	4	1	1	4	4	3	5	5	2	1	4		71	84
8	M	1	5	3	2	3	2	5	4	3	3	5	3	3	5	2	1	4	3	4	4	3	3	4	5	3	3	2	5	5	4	4	3	5	5	4	4	3	3	5	4	5	5	4	4	3		60	102
9	M	1	3	4	5	4	3	3	3	3	4	4	4	1	1	4	4	4	1	1	3	3	5	5	5	4	3	2	4	4	3	5	3	4	4	3	5	3	3	5	3	3	4	5	4	4		56	99
10	M	1	4	3	3	4	5	3	3	2	5	5	4	4	3	5	5	4	4	3	4	3	4	4	4	2	4	3	4	4	3	5	5	2	1	4	3	4	3	4	4	1	4	4	3	3		69	89
6	M	1	3	3	5	5	5	4	3	2	4	4	3	5	3	4	4	3	5	3	5	3	3	2	4	2	5	2	5	5	4	5	5	4	4	3	2	5	1	5	4	4	5	4	4	3		68	98
15	M	1	4	3	4	4	4	2	4	3	4	4	3	5	5	2	1	4	3	4	5	3	2	3	2	5	4	3	3	5	3	3	4	5	4	4	4	5	1	4	3	5	4	5	4	4		63	97
11	M	1	5	3	3	2	4	2	5	2	5	5	4	5	5	4	4	3	2	5	3	4	5	4	3	3	3	3	4	4	4	1	4	4	3	3	4	4	5	5	3	3	5	2	1	4		68	91
12	M	1	5	3	2	3	2	5	4	3	3	5	3	3	4	5	4	4	4	5	4	3	3	4	5	3	3	2	5	5	4	4	5	4	4	3	2	5	4	4	3	5	1	4	4	4		67	97
13	M	1	3	4	5	4	3	3	3	3	4	4	4	1	4	4	3	3	4	4	3	3	5	5	5	4	3	2	4	4	3	5	4	5	4	4	4	5	4	5	4	5	3	5	5	4		63	107
14	M	1	4	3	3	4	5	3	3	2	5	5	4	4	5	4	4	3	2	5	2	3	4	5	4	3	4	3	3	5	3	3	5	2	1	4	3	4	4	4	5	5	3	4	4	3		68	93
16	M	1	3	3	5	5	5	4	3	2	4	4	3	5	4	5	4	4	4	5	5	4	4	3	5	2	3	3	4	4	3	5	1	4	4	4	1	1	4	4	3	5	5	3	4	2		72	90
17	M	1	2	3	4	5	4	3	4	3	3	5	3	3	5	2	1	4	3	4	4	3	5	3	4	2	3	2	5	5	4	5	3	5	5	4	4	3	4	5	4	5	5	5	2	4		61	103
20	M	1	5	4	4	3	5	2	3	3	4	4	3	5	1	4	4	4	1	1	4	3	5	5	2	4	3	2	4	4	5	5	3	4	4	3	5	3	4	5	3	3	5	5	4	2		60	99
18	M	1	4	3	5	3	4	2	3	2	5	5	4	5	3	5	5	4	4	3	5	4	5	5	4	2	4	3	4	4	3	5	5	3	4	2	3	2	4	4	4	1	3	4	5	3		69	95
19	M	1	4	3	5	5	2	4	3	2	4	4	5	5	3	4	4	3	5	3	5	3	3	4	5	3	5	2	5	5	4	5	5	5	2	4	3	2	3	5	4	4	1	4	4	3		68	98
21	M	1	5	4	5	5	4	2	4	3	4	4	3	5	5	3	4	2	3	2	4	4	1	4	4	3	4	3	3	5	3	3	5	5	4	2	4	3	3	4	3	5	4	5	4	3		67	95
22	M	1	5	3	3	4	5	3	5	2	5	5	4	5	5	5	2	4	3	2	5	4	4	5	4	3	3	3	4	4	4	1	3	4	5	3	5	2	3	5	5	3	5	5	3	3		70	98
23	M	1	4	4	1	4	4	3	4	3	3	5	3	3	5	5	4	2	4	3	4	3	5	4	5	3	3	2	5	5	4	4	1	4	4	3	4	3	1	3	4	1	3	4	3	5		64	90
30	M	1	5	4	4	5	4	3	3	3	4	4	4	1	3	4	5	3	5	2	5	3	3	5	2	4	3	2	4	4	3	5	4	5	4	3	3	3	4	1	4	4	1	4	4	5		66	92
31	M	1	4	3	5	4	5	3	3	2	5	5	4	4	1	4	4	3	4	3	4	3	5	1	4	4	4	3	4	4	3	5	5	4	5	3	3	2	5	4	5	5	4	5	4	3		66	101
24	M	1	5	3	3	5	2	4	3	2	4	4	3	5	4	5	4	3	3	3	4	3	3	3	3	4	4	4	1	1	4	4	4	1	1	3	5	5	5	5	4	5	5	4	5	3		65	93
25	M	1	4	3	5	1	4	4	4	3	4	4	3	5	5	4	5	3	3	2	4	5	3	3	2	5	5	4	4	3	5	5	4	4	3	1	3	4	4	4	1	4	4	1	1	3		66	89
26	M	1	5	4	5	3	5	4	5	2	5	5	4	5	3	5	2	4	3	2	5	5	4	3	2	4	4	3	5	3	4	4	3	5	3	4	1	4	5	4	4	5	4	4	3	1		71	96
27	M	1	4	5	5	3	4	5	4	3	3	5	3	3	5	1	4	4	4	3	4	4	2	4	3	4	4	3	5	5	2	1	4	3	4	5	4	5	4	3	5	4	3	5	3	4		68	97
28	M	1	3	5	4	3	1	5	3	3	4	4	4	1	5	3	5	4	5	2	2	4	2	5	2	5	5	4	5	5	4	4	3	2	5	5	5	4	1	4	3	1	4	3	4	5		64	96
29	M	1	4	5	4	3	3	5	3	2	5	5	4	4	5	3	4	5	4	3	3	2	5	4	3	3	5	3	3	4	5	4	4	4	5	4	4	1	4	3	2	4	3	2	5	5		71	94
32	M	1	5	4	4	2	2	4	3	2	4	4	3	5	4	4	3	4	5	4	4	3	3	3	3	4	4	4	1	4	4	3	3	4	4	5	4	4	4	4	4	4	4	4	5	4		66	97
33	M	1	4	3	3	2	4	2	5	2	5	5	4	5	4	5	4	4	4	5	4	5	3	3	2	5	5	4	4	5	4	4	3	2	5	4	3	5	3	3	4	3	3	4	4	5		70	99
34	M	1	3	3	2	3	2	5	4	3	3	5	3	3	5	2	1	4	3	4	5	5	4	3	2	4	4	3	5	4	5	4	4	4	5	1	4	3	4	3	5	5	4	5	3	3		58	101
35	M	1	4	4	5	4	3	3	3	3	4	4	4	1	1	4	4	4	1	1	5	4	3	4	3	3	5	3	3	5	2	1	4	3	4	4	3	2	3	2	4	4	1	1	3	5		57	84
36	M	1	3	3	3	4	5	3	3	2	5	5	4	4	3	5	5	4	4	3	3	5	2	3	3	4	4	3	5	1	4	4	4	1	1	4	4	4	4	4	5	4	4	3	1	3		68	87
37	M	1	5	3	5	5	5	4	3	2	4	4	3	5	3	4	4	3	5	3	3	4	2	3	2	5	5	4	5	3	5	5	4	4	3	3	3	4	3	4	4	3	5	3	4	1		70	94
38	M	1	4	3	4	4	4	2	4	3	4	4	3	5	5	2	1	4	3	4	5	2	4	3	2	4	4	5	5	3	4	4	3	5	3	5	4	5	4	5	1	4	3	4	5	4		63	100
39	M	1	4	3	3	2	4	2	5	2	5	5	4	5	5	4	4	3	2	5	5	4	2	4	3	4	4	3	5	5	3	4	2	3	2	5	4	3	4	3	4	3	2	5	5	5		67	96
40	M	1	4	3	2	3	2	5	4	3	3	5	3	3	4	5	4	4	4	5	4	5	1	1	2	4	3	3	3	3	4	4	4	1	1	4	4	4	1	1	4	4	4	5	4	4		66	82
41	M	1	4	4	5	4	3	3	3	3	4	4	4	1	4	4	3	3	4	4	2	3	4	4	5	4	5	3	3	2	5	5	4	4	3	5	5	4	4	3	3	3	4	4	5	4		64	100
42	M	1	4	3	3	4	5	3	3	2	5	5	4	4	5	4	4	3	2	5	4	2	4	3	2	5	5	4	3	2	4	4	3	5	3	4	4	3	5	3	4	3	2	5	4	3		68	93
43	M	1	4	3	5	5	5	4	3	2	4	4	3	5	4	5	4	4	4	5	4	2	5	3	3	4	4	2	4	3	4	4	3	5	5	2	1	4	3	4	4	4	4	5	1	4		73	91
44	M	1	5	3	3	4	5	3	5	2	5	5	4	5	2	5	4	3	3	5	2	5	4	3	4	2	4	2	5	2	5	5	4	5	5	4	4	3	2	5	1	4	3	4	4	3		71	94
45	M	1	4	4	1	4	4	3	4	3	3	5	3	3	3	3	3	3	4	4	3	3	3	4	4	3	2	5	4	3	3	5	3	3	4	5	4	4	4	5	4	4	1	1	4	4		61	92
46	M	1	5	4	4	5	4	3	3	3	4	4	4	1	5	3	3	2	5	5	5	3	3	3	4	4	3	3	3	3	4	4	4	1	4	4	3	3	4	4	5	4	4	3	3	3		67	91
47	M	1	4	3	5	4	5	3	3	2	5	5	4	4	5	4	3	2	4	4	5	4	3	3	5	4	5	3	3	2	5	5	4	4	5	4	4	3	2	5	4	3	5	3	5	4		69	102
48	M	1	5	3	3	5	2	4	3	2	4	4	3	5	4	2	4	3	4	4	4	3	4	3	5	5	5	4	3	2	4	4	3	5	4	5	4	4	4	5	4	2	3	2	5	4		64	100
49	M	1	4	3	5	1	4	4	4	3	4	4	3	5	4	2	5	2	5	5	5	2	3	4	2	5	4	3	4	3	3	5	3	3	5	2	1	4	3	4	4	4	1	1	4	4		67	86
50	M	1	5	4	5	3	5	4	5	2	5	5	4	5	2	5	4	3	3	5	4	2	3	3	1	3	5	2	3	3	4	4	3	5	1	4	4	4	1	1	5	4	4	3	5	5		74	86
51	M	1	4	5	5	3	4	5	4	3	3	5	3	3	3	3	3	3	4	4	2	4	3	3	5	3	4	2	3	2	5	5	4	5	3	5	5	4	4	3	4	3	5	3	4	4		67	97
52	M	1	3	5	4	3	1	5	3	3	4	4	4	1	5	3	3	2	5	5	4	2	4	3	5	5	2	4	3	2	4	4	5	5	3	4	4	3	5	3	4	3	5	5	2	1		63	94
53	M	1	4	5	4	3	3	5	3	2	5	5	4	4	5	4	3	2	4	4	3	3	3	4	4	5	4	2	4	3	4	4	3	5	5	3	4	2	3	2	5	4	5	5	4	4		69	97
54	M	1	5	4	4	2	2	4	3	2	4	4	3	5	4	2	4	3	4	4	5	3	3	5	3	4	3	3	3	3	4	4	4	1	1	4	4	4	1	1	5	3	3	4	5	4		63	87
60	M	1	4	3	3	2	4	2	5	2	5	5	4	5	4	2	5	2	5	5	5	4	3	4	3	4	5	3	3	2	5	5	4	4	3	5	5	4	4	3	4	4	1	4	4	3		67	98
61	M	1	3	3	2	3	2	5	4	3	3	5	3	3	2	5	4	3	3	5	4	2	4	3	2	5	5	4	3	2	4	4	3	5	3	4	4	3	5	3	5	4	4	5	4	4		61	98
73	M	1	4	4	5	4	3	3	3	3	4	4	4	1	3	3	3	3	4	4	4	2	4	4	3	4	4	2	4	3	4	4	3	5	5	2	1	4	3	4	4	3	5	4	5	4		62	94
74	M	1	3	3	3	4	5	3	3	2	5	5	4	4	5	3	3	2	5	5	4	2	5	3	3	2	4	2	5	2	5	5	4	5	5	4	4	3	2	5	5	3	3	5	2	1		67	93
78	M	1	5	3	5	5	5	4	3	2	4	4	3	5	5	4	3	2	4	4	2	5	4	3	2	3	2	5	4	3	3	5	3	3	4	5	4	4	4	5	4	3	5	1	4	4		70	94
55	M	1	4	3	4	4	4	2	4	3	4	4	3	5	4	3	4	3	3	5	3	3	3	3	2	4	3	3	3	3	4	4	4	1	4	4	3	3	4	4	5	4	5	3	5	5		66	92
56	M	1	4	3	3	2	4	2	5	2	5	5	4	5	5	2	3	3	4	4	5	3	3	4	3	4	5	3	3	2	5	5	4	4	5	4	4	3	2	5	4	5	5	3	4	4		65	101
57	M	1	4	3	2	3	2	5	4	3	3	5	3	3	4	2	3	2	5	5	5	4	3	5	2	5	5	4	3	2	4	4	3	5	4	5	4	4	4	5	4	3	5	5	3	4		61	104
58	M	1	4	4	5	4	3	3	3	3	4	4	4	1	2	4	3	2	4	4	4	3	4	4	3	5	4	3	4	3	3	5	3	3	5	2	1	4	3	4	4	4	1	1	4	4		61	88
59	M	1	4	3	3	4	5	3	3	2	5	5	4	4	4	2	4	3	4	4	5	2	3	3	3	3	5	2	3	3	4	4	3	5	1	4	4	4	1	1	4	3	5	3	4	4		66	86
62	M	1	4	3	5	5	5	4	3	2	4	4	3	5	5	3	5	2	5	5	4	2	3	3	2	3	4	2	3	2	5	5	4	5	3	5	5	4	4	3	4	3	5	5	2	1		72	91
63	M	1	3	3	3	4	4	4	1	3	3	3	3	4	4	3	4	3	3	5	2	4	3	3	2	5	2	4	3	2	4	4	5	5	3	4	4	3	5	3	5	4	5	5	4	4		60	97
64	M	1	3	3	2	5	5	4	4	5	3	3	2	5	4	3	3	3	4	4	4	2	4	4	3	5	4	2	4	3	4	4	3	5	5	3	4	2	3	2	5	3	3	4	5	4		65	94
65	M	1	4	3	2	4	4	3	5	5	4	3	2	4	5	3	3	2	5	5	3	3	3	3	3	3	4	5	5	4	4	4	3	4	4	5	3	3	4	4	4	4	1	4	4	3		66	94
66	M	1	2	4	3	4	4	3	5	4	3	4	3	3	2	4	3	2	4	4	5	3	3	4	3	5	2	5	5	4	3	2	4	4	3	5	2	5	5	4	3	2	4	3	3	5		61	96
67	M	1	2	5	2	5	5	4	5	5	2	3	3	4	4	4	4	3	4	4	5	4	3	3	4	4	3	5	4	3	4	3	3	3	4	4	3	5	4	3	4	3	3	3	1	5		68	93
68	M	1	5	4	3	3	5	3	3	4	2	3	2	5	5	4	5	2	5	5	4	2	4	2	3	3	3	3	5	2	3	3	4	2	3	3	3	3	5	2	3	3	4	2	4	4		68	82
69	M	1	3	3	3	4	4	4	1	2	4	3	2	4	4	5	4	3	3	5	4	2	4	4	3	4	4	2	4	3	4	4	3	5	5	2	1	4	3	4	4	3	5	4	5	4		61	94
70	M	1	3	3	2	5	5	4	4	4	2	4	3	4	1	5	3	3	4	4	4	2	5	3	3	2	4	2	5	2	5	5	4	5	5	4	4	3	2	5	5	3	3	5	2	1		63	93
71	M	1	4	3	2	4	4	3	5	5	3	5	4	5	3	5	3	2	5	5	2	5	4	3	2	3	2	5	4	3	3	5	3	3	4	5	4	4	4	5	4	3	5	1	4	4		70	94
72	M	1	3	3	4	5	4	3	2	1	3	4	4	4	2	4	3	2	4	4	3	3	3	3	2	4	3	3	3	3	4	4	4	1	4	4	3	3	4	4	5	4	5	3	5	5		59	92
75	M	1	3	3	4	5	4	3	2	3	3	3	3	3	4	2	5	2	5	5	5	3	3	4	3	4	5	3	3	2	5	5	4	4	5	4	4	3	2	5	4	5	5	3	4	4		62	101
76	M	1	3	5	3	3	5	2	1	4	3	4	4	4	3	5	5	3	2	5	5	4	3	5	2	5	5	4	3	2	4	4	3	5	4	5	4	4	4	5	4	3	5	5	3	4		64	104
77	M	1	4	4	3	5	5	4	4	3	2	5	5	5	4	5	3	4	3	3	4	3	4	4	3	5	4	3	4	3	3	5	3	3	5	2	1	4	3	4	4	4	1	1	4	4		71	88
79	M	1	5	5	4	5	4	5	4	4	4	5	3	5	3	3	5	4	5	3	5	2	3	3	3	3	5	2	3	3	4	4	3	5	1	4	4	4	1	1	4	3	5	3	4	4		76	86
80	M	1	4	4	5	5	4	4	3	3	4	4	4	4	4	1	5	5	5	4	4	2	3	3	2	3	4	2	3	2	5	5	4	5	3	5	5	4	4	3	4	3	5	5	2	1		72	91
81	M	1	4	4	3	5	5	4	4	3	2	5	5	5	4	4	5	4	4	4	2	4	3	3	2	5	2	4	3	2	4	4	5	5	3	4	4	3	5	3	5	4	5	5	4	4		74	97
82	M	1	5	5	4	5	4	5	4	4	4	5	4	4	3	5	4	5	5	4	4	2	4	4	3	5	4	2	4	3	4	4	3	5	5	3	4	2	3	2	5	3	3	4	5	4		79	94
83	M	1	3	5	3	3	5	2	1	4	3	4	5	5	4	5	4	4	4	3	3	3	3	3	3	3	4	5	5	4	4	4	3	4	4	5	3	3	4	4	4	4	1	4	4	3		67	94
94	M	1	4	4	4	1	1	4	4	4	1	1	3	5	3	3	5	4	4	3	3	4	5	5	3	3	3	3	4	3	3	4	4	4	5	4	3	5	4	3	4	3	3	3	1	5		58	94
98	M	1	5	5	4	4	3	5	5	4	4	3	4	4	4	1	1	5	5	4	3	3	5	5	5	4	3	2	4	4	5	5	4	4	3	3	3	3	5	2	3	3	4	2	4	4		70	95
84	M	1	4	4	3	5	3	4	4	3	5	3	5	5	4	4	3	3	5	3	4	3	4	4	4	2	4	3	4	4	3	5	5	4	4	2	1	4	3	4	4	3	5	4	5	4		70	96
85	M	1	4	4	3	5	5	2	1	4	3	4	4	4	3	5	3	4	4	4	5	3	3	2	4	2	5	2	5	5	4	5	4	5	4	4	4	3	2	5	5	3	3	5	2	1		66	95
86	M	1	5	5	4	5	5	4	4	3	2	5	4	4	3	5	5	5	5	4	5	3	2	3	2	5	4	3	3	5	3	3	5	2	1	5	4	4	4	5	4	3	5	1	4	4		77	92
87	M	1	3	5	3	3	4	5	4	4	4	5	5	5	4	5	5	4	4	3	3	4	5	4	3	3	3	3	4	4	4	1	1	4	4	4	3	3	4	4	5	4	5	3	5	5		75	95
88	M	1	4	4	4	1	4	4	3	3	4	4	3	5	3	3	4	5	4	3	4	3	3	4	5	3	3	2	5	5	4	4	3	5	5	4	4	3	2	5	4	5	5	3	4	4		65	101
89	M	1	5	5	4	4	5	4	4	3	2	5	4	4	4	1	4	5	4	3	3	3	5	5	5	4	3	2	4	4	3	5	3	4	4	5	4	4	4	5	4	3	5	5	3	4		70	103
90	M	1	4	4	3	5	4	5	4	4	4	5	5	5	4	4	5	3	5	2	4	3	4	4	4	2	4	3	4	4	3	5	5	2	1	2	1	4	3	4	4	4	1	1	4	4		75	84
100	M	1	3	5	3	3	5	2	1	4	3	4	4	4	3	5	4	5	5	4	5	3	3	2	4	2	5	2	5	5	4	5	5	4	4	4	4	4	1	1	4	3	5	3	4	4		67	95
91	M	1	4	4	3	5	1	4	4	4	1	1	5	5	4	5	2	5	4	5	5	3	2	3	2	5	4	3	3	5	3	3	4	5	4	5	5	4	4	3	4	3	5	5	2	1		66	95
92	M	1	5	5	4	5	3	5	5	4	4	3	3	5	3	3	3	5	4	4	3	4	5	4	3	3	3	3	4	4	4	1	4	4	3	4	4	3	5	3	5	4	5	5	4	4		73	98
93	M	1	4	4	5	5	3	4	4	3	5	3	1	4	4	4	1	5	5	4	4	3	3	4	5	3	3	2	5	5	4	4	5	4	4	3	4	2	3	2	5	3	3	4	5	4		68	96
95	M	1	4	4	3	5	5	3	4	2	3	2	3	5	5	4	4	5	4	5	3	3	5	5	5	4	3	2	4	4	3	5	4	5	4	5	3	3	4	4	4	4	1	4	4	3		70	98
96	M	1	5	5	4	5	5	5	2	4	3	2	3	4	4	3	5	3	5	2	2	3	4	5	4	3	4	3	3	5	3	3	5	2	1	4	3	5	4	3	4	3	3	3	1	5		69	88
97	M	1	3	5	3	3	5	5	4	2	4	3	5	2	1	4	3	1	1	4	5	4	4	3	5	2	3	3	4	4	3	5	1	4	4	3	3	3	5	2	3	3	4	2	4	4		58	90
99	M	1	4	4	4	1	3	4	5	3	5	2	5	4	4	3	2	4	3	5	4	3	5	3	4	2	3	2	5	5	4	5	3	5	5	2	1	4	3	4	4	3	5	4	5	4		65	97
101	M	1	5	5	4	4	1	4	4	3	4	3	4	5	4	4	4	5	3	4	4	3	5	5	2	4	3	2	4	4	5	5	3	4	4	4	4	3	2	5	5	3	3	5	2	1		70	94
102	M	1	4	4	3	5	4	5	4	3	3	3	4	4	3	3	4	5	5	2	5	4	5	5	4	2	4	3	4	4	3	5	5	3	4	5	4	4	4	5	4	3	5	1	4	4		68	103
103	M	1	4	4	3	5	5	4	5	3	3	2	5	4	4	3	2	5	5	4	5	3	3	4	5	3	5	2	5	5	4	5	5	5	2	4	3	3	4	4	5	4	5	3	5	5		70	106
104	M	1	5	5	4	5	3	5	2	4	3	2	4	5	4	4	4	3	4	5	4	4	1	4	4	3	4	3	3	5	3	3	5	5	4	4	4	3	2	5	4	5	5	3	4	4		71	98
105	M	1	3	5	3	3	5	1	4	4	4	3	5	2	1	4	3	1	4	4	5	4	4	5	4	3	3	3	4	4	4	1	3	4	5	5	4	4	4	5	4	3	5	5	3	4		59	102
105	M	1	4	4	4	1	5	3	5	4	5	2	1	4	4	4	1	4	5	4	4	3	5	4	5	3	3	2	5	5	4	4	1	4	4	2	1	4	3	4	4	4	1	1	4	4		64	88
107	M	1	5	5	4	4	5	3	4	5	4	3	3	5	5	4	4	5	4	5	5	3	3	5	2	4	3	2	4	4	3	5	4	5	4	4	4	4	1	1	4	3	5	3	4	4		77	93
108	M	1	4	4	3	5	4	4	3	4	5	4	3	4	4	3	5	3	5	2	4	3	5	1	4	4	4	3	4	4	3	5	5	4	5	5	5	4	4	3	4	3	5	5	2	1		69	99
109	M	1	5	5	4	5	4	5	4	4	4	5	5	3	4	2	3	5	1	4	4	3	3	3	3	4	4	4	1	1	4	4	4	1	1	4	4	3	5	3	5	4	5	5	4	4		72	90
110	M	1	3	5	3	3	5	2	1	4	3	4	5	5	2	4	3	5	3	5	4	5	3	3	2	5	5	4	4	3	5	5	4	4	3	3	4	2	3	2	5	3	3	4	5	4		65	97
111	M	1	4	4	4	1	1	4	4	4	1	1	5	3	3	5	1	5	3	4	5	5	4	3	2	4	4	3	5	3	4	4	3	5	3	5	3	3	4	4	4	4	1	4	4	3		57	96
112	M	1	5	5	4	4	3	5	5	4	4	3	4	4	1	5	3	5	5	3	4	4	2	4	3	4	4	3	5	5	2	1	4	3	4	3	4	2	5	5	4	4	4	3	3	5		72	94
113	M	1	4	4	3	5	3	4	4	3	5	3	5	4	4	5	3	5	5	5	2	4	2	5	2	5	5	4	5	5	4	4	3	2	5	4	3	5	4	3	4	3	3	3	1	5		74	95
114	M	1	4	4	3	5	5	2	1	4	3	4	4	3	5	4	4	3	5	5	3	2	5	4	3	3	5	3	3	4	5	4	4	4	5	3	3	3	5	2	3	3	4	2	4	4		68	93
115	M	1	5	5	4	5	5	4	4	3	2	5	5	4	5	4	5	1	3	4	4	3	3	3	3	4	4	4	1	4	4	3	3	4	4	2	1	4	3	4	4	3	5	4	5	4		73	90
116	M	1	3	5	3	3	4	5	4	4	4	5	5	3	3	5	2	4	1	4	4	5	3	3	2	5	5	4	4	5	4	4	3	2	5	4	4	3	2	5	5	3	3	5	2	1		67	95
100	M	1	4	4	4	1	4	4	3	3	4	4	4	4	1	1	4	5	4	5	5	5	4	3	2	4	4	3	5	4	5	4	4	4	5	5	4	4	4	5	4	3	5	1	4	4		63	104
117	M	1	5	5	4	4	5	4	4	3	2	5	5	4	4	3	5	5	5	4	5	4	3	4	3	3	5	3	3	5	2	1	4	3	4	4	3	3	4	4	5	4	5	3	5	5		76	97
118	M	1	4	4	3	5	4	5	4	4	4	5	4	3	2	5	4	5	3	5	3	5	2	3	3	4	4	3	5	1	4	4	4	1	1	4	4	3	2	5	4	5	5	3	4	4		73	90
119	M	1	5	5	4	5	2	5	4	3	3	5	4	3	2	5	4	3	5	4	3	4	2	3	2	5	5	4	5	3	5	5	4	4	3	5	4	4	4	5	4	3	5	5	3	4		71	103
120	M	2	3	5	3	3	3	3	3	3	4	4	4	3	2	5	3	4	4	4	5	2	4	3	2	4	4	5	5	3	4	4	3	5	3	2	1	4	3	4	4	4	1	1	4	4		63	88
121	M	2	5	3	5	4	3	5	3	3	5	2	1	4	3	4	3	5	2	1	5	4	2	4	3	4	4	3	5	5	3	4	2	3	2	4	4	4	1	1	4	3	5	3	4	4		61	90
122	M	2	5	3	4	5	4	4	3	5	5	4	4	3	2	5	4	5	4	4	4	5	1	1	2	4	3	3	3	3	4	4	4	1	1	5	5	4	4	3	4	3	5	5	2	1		73	84
123	M	2	4	4	3	4	5	5	4	5	4	5	4	4	4	5	2	4	5	4	2	3	4	4	5	4	5	3	3	2	5	5	4	4	3	4	4	3	5	3	5	4	5	5	4	4		75	102
124	M	2	4	5	4	4	4	4	5	5	4	4	3	3	4	4	1	4	4	3	4	2	4	3	2	5	5	4	3	2	4	4	3	5	3	3	4	2	3	2	5	3	3	4	5	4		69	91
125	M	2	5	2	1	4	4	4	3	5	5	4	4	3	2	5	5	5	4	4	4	2	5	3	3	4	4	2	4	3	4	4	3	5	5	5	3	3	4	4	4	4	1	4	4	3		69	94
126	M	2	1	4	4	4	5	5	4	5	4	5	4	4	4	5	4	4	5	4	2	5	4	3	4	2	4	2	5	2	5	5	4	5	5	3	4	3	4	4	3	3	3	5	4	5		75	98
127	M	2	3	5	5	4	3	5	3	3	5	2	1	4	3	4	4	5	2	1	3	3	3	4	4	3	2	5	4	3	3	5	3	3	4	3	4	1	1	4	4	3	2	5	3	3		62	85
128	M	2	3	4	4	3	4	4	4	1	1	4	4	4	1	1	4	1	4	4	5	3	3	3	4	4	3	3	3	3	4	4	4	1	4	3	4	4	3	5	4	4	4	4	4	1		55	91
129	M	2	5	2	1	4	5	5	4	4	3	5	5	4	4	3	4	3	5	5	5	4	3	3	5	4	5	3	3	2	5	5	4	4	5	4	3	5	3	2	1	4	5	4	4	4		71	99
130	M	2	5	4	4	3	4	4	3	5	3	4	4	3	5	3	5	3	4	4	4	3	4	3	5	5	5	4	3	2	4	4	3	5	4	5	2	3	2	4	4	4	3	4	3	3		70	95
131	M	2	4	5	4	4	4	4	3	5	5	2	1	4	3	4	3	5	2	1	5	2	3	4	2	5	4	3	4	3	3	5	3	3	5	5	4	1	1	5	5	4	2	3	3	4		63	91
132	M	2	4	4	3	3	5	5	4	5	5	4	4	3	2	5	2	5	4	4	4	2	3	3	1	3	5	2	3	3	4	4	3	5	1	3	4	4	3	4	4	3	4	4	3	5		71	87
133	M	2	5	4	4	3	3	5	3	3	4	5	4	4	4	5	4	4	5	4	2	4	3	3	5	3	4	2	3	2	5	5	4	5	3	4	3	5	3	3	4	2	5	5	3	3		73	93
134	M	2	4	5	4	4	4	4	4	1	4	4	3	3	4	4	4	4	4	3	4	2	4	3	5	5	2	4	3	2	4	4	5	5	3	3	3	5	5	5	3	3	5	4	3	5		67	99
135	M	2	2	5	4	3	5	5	4	4	5	4	4	3	2	5	2	5	4	4	3	3	3	4	4	5	4	2	4	3	4	4	3	5	5	3	3	4	3	5	4	5	4	5	4	5		70	101
136	M	2	3	3	3	3	4	4	3	5	4	5	4	4	4	5	4	4	5	4	5	3	3	5	3	4	3	3	3	3	4	4	4	1	1	4	2	5	2	5	3	3	5	4	5	5		71	92
137	M	2	4	4	3	5	3	5	3	3	5	2	1	4	3	4	3	5	2	1	5	4	3	4	3	4	5	3	3	2	5	5	4	4	3	5	3	3	4	4	4	1	5	4	3	5		60	98
138	M	2	5	5	4	5	4	4	3	5	1	4	4	4	1	1	1	1	4	4	4	2	4	3	2	5	5	4	3	2	4	4	3	5	3	4	4	1	5	4	4	4	4	4	4	1		60	92
139	M	2	3	5	3	3	5	5	4	5	3	5	5	4	4	3	4	3	5	5	4	2	4	4	3	4	4	2	4	3	4	4	3	5	5	4	4	4	3	4	3	3	1	4	3	5		74	93
140	M	2	4	4	4	1	4	4	5	5	3	4	4	3	5	3	5	3	4	4	4	2	5	3	3	2	4	2	5	2	5	5	4	5	5	4	3	3	2	3	3	4	3	4	3	5		69	93
141	M	2	5	5	4	4	4	4	3	5	5	3	4	2	3	2	3	5	3	4	2	5	4	3	2	3	2	5	4	3	3	5	3	3	4	3	3	4	4	4	3	5	3	5	4	5		68	94
142	M	2	4	4	3	5	5	5	4	5	5	5	2	4	3	2	3	5	5	2	3	3	3	3	2	4	3	3	3	3	4	4	4	1	4	4	3	5	5	5	3	3	2	5	3	3		71	88
143	M	2	5	5	4	5	3	5	3	3	5	5	4	2	4	3	4	5	5	4	5	3	3	4	3	4	5	3	3	2	5	5	4	4	5	5	3	3	5	4	3	5	3	5	4	5		74	103
145	M	2	3	5	3	3	4	4	4	1	3	4	5	3	5	2	5	3	4	5	5	4	3	5	2	5	5	4	3	2	4	4	3	5	4	4	3	5	4	5	4	5	2	5	3	3		66	101
146	M	2	4	4	4	1	5	5	4	4	1	4	4	3	4	3	4	1	4	4	4	3	4	4	3	5	4	3	4	3	3	5	3	3	5	5	4	5	5	4	5	5	4	4	4	1		63	102
147	M	2	5	5	4	4	4	4	3	5	4	5	4	3	3	3	3	4	5	4	5	2	3	3	3	3	5	2	3	3	4	4	3	5	1	4	5	5	5	4	3	5	5	4	4	4		72	97
148	M	2	4	4	3	5	4	4	3	5	5	4	5	3	3	2	3	5	4	5	4	2	3	3	2	3	4	2	3	2	5	5	4	5	3	4	3	5	4	4	4	1	3	4	3	3		71	88
149	M	2	4	4	3	5	5	5	4	5	3	5	2	4	3	2	3	3	5	2	2	4	3	3	2	5	2	4	3	2	4	4	5	5	3	4	4	1	1	4	3	5	2	3	3	4		67	85
150	M	2	5	5	4	5	3	5	3	3	5	1	4	4	4	3	4	5	1	4	4	2	4	4	3	5	4	2	4	3	4	4	3	5	5	4	3	5	3	4	3	5	4	4	3	5		68	99
151	M	2	3	5	3	3	4	4	4	1	5	3	5	4	5	2	5	5	3	5	3	3	3	3	3	3	4	5	5	4	4	4	3	4	4	5	3	3	3	5	4	5	5	5	3	3		69	99
152	M	2	4	4	4	1	5	5	4	4	5	3	4	5	4	3	4	5	3	4	5	3	3	4	3	5	2	5	5	4	3	2	4	4	3	4	4	1	2	5	3	3	5	4	3	5		71	94
153	M	2	3	5	4	3	4	4	3	5	4	4	3	4	5	4	5	4	4	3	5	4	3	3	4	4	3	5	4	3	4	3	3	3	4	4	4	4	3	5	4	5	4	5	4	5		71	102
154	M	2	4	4	4	3	5	5	4	5	4	5	4	4	4	5	5	4	5	4	4	2	4	2	3	3	3	3	5	2	3	3	4	2	3	4	3	3	2	5	3	3	5	4	5	5		78	88
155	M	2	5	2	1	4	3	5	3	3	5	2	1	4	3	4	4	5	2	1	4	2	4	4	3	4	4	2	4	3	4	4	3	5	5	3	3	4	4	4	4	1	5	4	3	5		57	95
156	M	2	5	4	4	5	4	4	4	1	1	4	4	4	1	1	4	1	4	4	4	2	5	3	3	2	4	2	5	2	5	5	4	5	5	4	3	5	5	4	4	4	4	4	4	1		59	98
157	M	2	4	5	4	4	5	5	4	4	3	5	5	4	4	3	5	5	5	4	2	5	4	3	2	3	2	5	4	3	3	5	3	3	4	5	3	3	3	4	3	3	1	4	3	5		78	88
158	M	2	4	4	3	3	4	4	3	5	3	4	4	3	5	3	5	3	5	3	3	3	3	3	2	4	3	3	3	3	4	4	4	1	4	4	3	5	2	3	3	4	3	4	3	5		68	86
159	M	2	5	4	4	2	4	4	3	5	5	2	1	4	3	4	4	4	4	4	5	3	3	4	3	4	5	3	3	2	5	5	4	4	5	5	4	5	4	4	3	5	3	5	4	5		66	105
160	M	2	4	5	4	1	5	5	4	5	5	4	4	3	2	5	4	5	5	4	5	4	3	5	2	5	5	4	3	2	4	4	3	5	4	4	5	5	5	5	3	3	2	5	3	3		74	101
161	M	2	5	2	1	3	3	5	3	3	4	5	4	4	4	5	3	4	4	3	4	3	4	4	3	5	4	3	4	3	3	5	3	3	5	4	3	5	5	4	3	5	3	5	4	3		65	100
162	M	2	1	4	4	3	4	4	4	1	4	4	3	3	4	4	3	4	4	3	5	2	3	3	3	3	5	2	3	3	4	4	3	5	1	4	4	1	4	5	4	5	5	1	4	4		61	90
163	M	2	3	5	5	3	5	5	4	4	5	4	4	3	2	5	4	5	5	4	4	2	3	3	2	3	4	2	3	2	5	5	4	5	3	4	3	5	5	4	5	5	5	3	4	3		75	96
164	M	2	3	4	4	4	4	4	3	5	4	5	4	4	4	5	4	3	5	3	2	4	3	3	2	5	2	4	3	2	4	4	5	5	3	5	3	3	5	4	3	5	5	3	5	3		72	95
165	M	2	5	2	1	4	5	5	4	5	2	5	4	3	3	5	5	4	4	4	4	2	4	4	3	5	4	2	4	3	4	4	3	5	5	4	4	1	4	4	4	1	5	5	4	4		70	96
166	M	2	5	4	4	4	3	5	3	3	3	3	3	3	4	4	5	5	5	4	3	3	3	3	3	3	4	5	5	4	4	4	3	4	4	4	4	4	1	4	3	5	4	4	4	4		70	96
167	M	2	4	5	4	5	4	4	3	5	5	5	5	4	5	3	5	4	4	3	3	4	5	5	3	3	3	3	4	3	3	4	4	4	5	4	3	3	3	4	3	5	4	5	4	3		77	97
168	M	2	4	4	3	3	5	5	4	5	3	3	5	3	4	4	4	5	5	4	3	3	5	5	5	4	3	2	4	4	5	5	4	4	3	3	3	4	3	5	4	5	4	3	3	3		73	99
169	M	2	5	4	4	4	3	5	3	3	5	4	4	4	1	4	5	3	5	3	4	3	4	4	4	2	4	3	4	4	3	5	5	4	4	4	3	5	2	5	3	3	4	4	4	3		69	97
170	M	2	4	5	4	5	4	4	4	1	5	5	5	4	4	4	3	4	4	3	5	3	3	2	4	2	5	2	5	5	4	5	4	5	4	5	3	3	3	3	4	4	5	4	5	3		72	100
171	M	2	5	2	1	4	5	5	4	4	5	4	4	3	4	5	4	5	5	4	5	3	2	3	2	5	4	3	3	5	3	3	5	2	1	4	3	5	5	2	1	4	3	5	4	5		73	90
172	M	2	1	4	4	5	4	4	3	5	4	4	4	3	3	3	5	3	5	3	3	4	5	4	3	3	3	3	4	4	4	1	1	4	4	5	4	5	1	4	4	5	4	5	4	3		67	94
173	M	2	3	5	5	3	5	5	4	5	4	5	5	4	4	4	3	4	4	4	4	3	3	4	5	3	3	2	5	5	4	4	3	5	5	4	5	5	3	5	5	4	5	5	4	4		76	107
174	M	2	3	4	4	4	3	5	3	3	5	3	5	3	4	5	4	5	5	4	3	3	5	5	5	4	3	2	4	4	3	5	3	4	4	4	3	5	3	4	4	4	3	5	4	3		72	99
175	M	2	5	3	4	5	4	4	4	1	1	4	4	4	1	4	5	4	4	3	4	3	4	4	4	2	4	3	4	4	3	5	5	2	1	4	4	1	5	2	1	4	4	1	4	3		64	85
176	M	2	5	5	2	3	5	5	4	4	3	5	5	4	4	5	4	5	5	4	5	3	3	2	4	2	5	2	5	5	4	5	5	4	4	4	3	5	5	4	4	4	3	5	5	4		77	104
177	M	2	5	5	4	4	4	4	3	5	3	4	4	3	5	3	5	3	5	3	5	3	2	3	2	5	4	3	3	5	3	3	4	5	4	4	3	5	3	4	4	4	3	5	5	3		72	97
178	M	2	3	4	5	5	4	4	3	5	5	5	5	4	4	4	3	4	4	4	3	4	5	4	3	3	3	3	4	4	4	1	4	4	3	5	3	3	3	4	3	3	1	4	3	5		75	89
179	M	2	1	4	4	4	5	5	4	5	5	3	5	3	4	5	4	5	5	4	4	3	3	4	5	3	3	2	5	5	4	4	5	4	4	4	3	5	2	3	3	4	3	4	3	5		75	97
180	M	2	4	5	4	5	3	5	3	3	4	4	4	3	2	3	5	4	4	3	3	3	5	5	5	4	3	2	4	4	3	5	4	5	4	5	4	5	4	4	3	5	3	5	4	5		68	106
181	M	2	5	4	5	3	4	4	4	1	4	5	5	4	4	4	4	4	4	3	2	3	4	5	4	3	4	3	3	5	3	3	5	2	1	4	5	5	5	5	3	3	2	5	3	3		71	93
182	M	2	3	5	2	4	5	5	4	4	5	3	5	3	5	5	4	5	5	4	5	4	4	3	5	2	3	3	4	4	3	5	1	4	4	4	3	5	5	4	3	5	3	5	4	3		76	98
183	M	2	5	1	4	5	4	4	3	5	4	4	4	4	4	4	5	3	5	3	4	3	5	3	4	2	3	2	5	5	4	5	3	5	5	4	4	1	4	5	4	5	5	1	4	4		71	99
184	M	2	5	3	5	4	5	5	4	5	2	5	5	4	4	5	3	4	4	4	4	3	5	5	2	4	3	2	4	4	5	5	3	4	4	4	3	5	5	4	5	5	5	3	4	3		76	103
185	M	2	5	3	4	4	3	5	3	3	3	4	4	3	5	3	4	5	5	4	5	4	5	5	4	2	4	3	4	4	3	5	5	3	4	5	3	3	5	4	3	5	5	3	5	3		70	104
186	M	2	4	4	3	5	3	3	3	4	5	5	5	4	2	4	5	4	4	3	5	3	3	4	5	3	5	2	5	5	4	5	5	5	2	4	4	1	4	4	4	1	5	5	4	4		70	101
187	M	2	4	5	4	5	5	2	3	5	5	3	5	3	4	5	4	5	5	4	4	4	1	4	4	3	4	3	3	5	3	3	5	5	4	4	4	4	1	4	3	5	4	4	4	4		76	96
188	M	2	5	2	1	5	5	4	4	4	4	4	4	4	5	4	5	3	5	3	5	4	4	5	4	3	3	3	4	4	4	1	3	4	5	4	3	3	3	4	3	5	4	5	4	3		71	97
189	M	2	1	4	4	3	4	5	5	4	4	5	5	4	4	4	3	3	3	3	4	3	5	4	5	3	3	2	5	5	4	4	1	4	4	3	3	4	3	5	4	5	4	3	3	3		68	96
190	M	2	2	3	4	1	4	4	4	5	5	4	4	3	3	5	3	5	2	3	5	3	3	5	2	4	3	2	4	4	3	5	4	5	4	4	3	5	2	5	3	3	4	4	4	3		64	96
191	M	2	5	3	5	5	3	5	5	3	5	4	4	3	4	5	5	5	4	4	4	3	5	1	4	4	4	3	4	4	3	5	5	4	5	5	3	3	3	3	4	4	5	4	5	3		77	100
192	M	2	4	4	4	4	4	4	4	4	4	5	5	4	1	5	5	5	3	5	4	3	3	3	3	4	4	4	1	1	4	4	4	1	1	4	3	5	5	2	1	4	3	5	4	5		74	85
193	M	2	1	4	5	1	4	5	1	4	5	3	5	3	4	3	4	4	4	4	4	5	3	3	2	5	5	4	4	3	5	5	4	4	3	5	4	5	1	4	4	5	4	5	4	3		64	103
194	M	2	4	4	3	4	4	3	4	4	3	4	4	4	4	1	4	1	4	5	5	5	4	3	2	4	4	3	5	3	4	4	3	5	3	4	5	5	3	5	5	4	5	5	4	4		64	106
195	M	2	4	5	4	4	5	4	4	5	4	5	5	4	5	3	5	4	4	3	4	4	2	4	3	4	4	3	5	5	2	1	4	3	4	4	3	5	3	4	4	4	3	5	4	3		77	94
196	M	2	3	3	5	3	3	5	3	3	5	4	4	3	4	4	4	4	5	4	2	4	2	5	2	5	5	4	5	5	4	4	3	2	5	4	4	1	5	2	1	4	4	1	4	3		69	90
197	M	2	4	4	3	4	4	3	4	4	3	5	5	4	1	4	5	3	3	5	3	2	5	4	3	3	5	3	3	4	5	4	4	4	5	4	3	5	5	4	4	4	3	5	5	4		68	103
198	M	2	4	5	4	4	5	4	4	5	4	3	5	3	4	4	3	4	4	3	4	3	3	3	3	4	4	4	1	4	4	3	3	4	4	4	3	5	3	4	4	4	3	5	5	3		72	94
199	M	2	1	4	5	1	4	5	1	4	5	3	3	3	4	5	4	4	5	4	4	5	3	3	2	5	5	4	4	5	4	4	3	2	5	5	3	3	3	4	3	3	1	4	3	5		65	95
200	M	2	4	5	4	4	5	4	4	5	4	5	2	3	3	3	5	1	4	5	5	5	4	3	2	4	4	3	5	4	5	4	4	4	5	4	3	5	2	3	3	4	3	4	3	5		70	100
201	M	2	5	3	5	5	3	5	5	3	5	5	4	4	4	4	3	4	5	4	5	4	3	4	3	3	5	3	3	5	2	1	4	3	4	5	4	5	4	4	3	5	3	5	4	5		76	99
202	M	2	4	4	3	4	4	3	4	4	3	5	3	5	4	5	4	5	3	5	3	5	2	3	3	4	4	3	5	1	4	4	4	1	1	4	5	5	5	5	3	3	2	5	3	3		72	90
203	M	2	4	5	4	4	5	4	4	5	4	4	4	4	1	4	5	4	4	3	3	4	2	3	2	5	5	4	5	3	5	5	4	4	3	4	3	5	5	4	3	5	3	5	4	3		72	101
204	M	2	2	3	5	2	3	5	2	3	5	1	4	5	4	5	4	4	5	4	5	2	4	3	2	4	4	5	5	3	4	4	3	5	3	4	4	1	4	5	4	5	5	1	4	4		66	97
205	M	2	4	4	4	4	4	4	4	4	4	4	4	3	5	3	5	2	3	5	5	4	2	4	3	4	4	3	5	5	3	4	2	3	2	4	3	5	5	4	5	5	5	3	4	3		70	99
206	M	2	5	5	4	5	5	4	5	5	4	4	5	4	4	4	3	4	4	4	4	5	1	1	2	4	3	3	3	3	4	4	4	1	1	5	3	3	5	4	3	5	5	3	5	3		78	87
207	M	2	4	4	5	4	4	5	4	4	5	3	3	5	4	5	4	5	5	4	2	3	4	4	5	4	5	3	3	2	5	5	4	4	3	4	4	1	4	4	4	1	5	5	4	4		77	96
208	M	2	4	5	3	4	5	3	4	5	3	4	4	3	2	3	5	4	4	5	4	2	4	3	2	5	5	4	3	2	4	4	3	5	3	4	4	4	1	4	3	5	4	4	4	4		70	94
209	M	2	5	3	4	5	3	4	5	3	4	4	5	4	4	4	4	4	5	3	4	2	5	3	3	4	4	2	4	3	4	4	3	5	5	4	3	3	3	4	3	5	4	5	4	3		73	96
210	M	2	2	4	5	2	4	5	2	4	5	1	4	5	5	5	4	5	3	4	2	5	4	3	4	2	4	2	5	2	5	5	4	5	5	3	3	4	3	5	4	5	4	3	3	3		69	97
211	M	2	4	5	4	4	5	4	4	5	4	4	5	4	4	4	5	2	4	5	3	3	3	4	4	3	2	5	4	3	3	5	3	3	4	4	3	5	2	5	3	3	4	4	4	3		76	92
212	M	2	5	4	5	5	4	5	5	4	5	5	3	5	4	5	3	4	5	4	5	3	3	3	4	4	3	3	3	3	4	4	4	1	4	5	3	3	3	3	4	4	5	4	5	3		80	93
213	M	2	4	4	3	4	4	3	4	4	3	4	4	3	5	3	4	5	4	5	5	4	3	3	5	4	5	3	3	2	5	5	4	4	5	4	3	5	5	2	1	4	3	5	4	5		70	101
214	M	2	3	5	3	3	5	3	3	5	3	4	5	4	2	4	5	4	4	3	4	3	4	3	5	5	5	4	3	2	4	4	3	5	4	5	4	5	1	4	4	5	4	5	4	3		68	102
215	M	2	4	5	5	4	5	5	4	5	5	2	3	5	4	5	4	3	5	3	5	2	3	4	2	5	4	3	4	3	3	5	3	3	5	4	5	5	3	5	5	4	5	5	4	4		76	103
216	M	2	1	5	5	1	5	5	1	5	5	4	4	4	5	4	5	4	5	5	4	2	3	3	1	3	5	2	3	3	4	4	3	5	1	4	3	5	3	4	4	4	3	5	4	3		73	88
217	M	2	4	3	4	4	3	4	4	3	4	5	5	4	4	4	3	1	5	5	2	4	3	3	5	3	4	2	3	2	5	5	4	5	3	4	4	1	5	2	1	4	4	1	4	3		69	86
218	M	2	4	1	4	4	1	4	4	1	4	4	4	5	3	5	3	4	3	4	4	2	4	3	5	5	2	4	3	2	4	4	5	5	3	4	3	5	5	4	4	4	3	5	5	4		62	101
219	M	2	2	2	2	2	5	3	5	3	3	4	5	3	4	5	5	4	1	4	3	3	3	4	4	5	4	2	4	3	4	4	3	5	5	4	3	5	3	4	4	4	3	5	5	3		62	99
220	M	2	4	4	3	4	4	4	4	3	3	5	3	4	1	5	5	5	3	5	5	3	3	5	3	4	3	3	3	3	4	4	4	1	1	5	3	3	3	4	3	3	1	4	3	5		69	86
221	M	2	3	5	3	3	1	4	5	2	2	2	4	5	4	3	4	4	4	4	5	4	3	4	3	4	5	3	3	2	5	5	4	4	3	4	3	5	2	3	3	4	3	4	3	5		62	96
222	M	2	4	5	5	4	4	4	3	3	3	4	5	4	4	1	4	1	4	5	4	2	4	3	2	5	5	4	3	2	4	4	3	5	3	5	4	5	4	4	3	5	3	5	4	5		67	100
223	M	2	1	5	5	1	4	5	4	3	3	5	4	5	4	3	3	4	4	3	4	2	4	4	3	4	4	2	4	3	4	4	3	5	5	4	5	5	5	5	3	3	2	5	3	3		66	98
224	M	2	4	3	4	4	3	3	5	3	4	4	4	3	4	3	4	4	5	4	4	2	5	3	3	2	4	2	5	2	5	5	4	5	5	4	3	5	5	4	3	5	3	5	4	3		68	100
225	M	2	4	1	4	4	4	4	3	4	4	3	5	3	3	4	4	3	3	5	2	5	4	3	2	3	2	5	4	3	3	5	3	3	4	4	4	1	4	5	4	5	5	1	4	4		65	92
226	M	3	2	2	2	2	4	5	4	5	4	4	5	5	2	5	4	4	4	3	3	3	3	3	2	4	3	3	3	3	4	4	4	1	4	4	3	5	5	4	5	5	5	3	4	3		66	93
227	M	3	4	5	3	5	1	4	5	5	5	1	5	5	4	5	5	4	5	4	5	3	3	4	3	4	5	3	3	2	5	5	4	4	5	5	3	3	5	4	3	5	5	3	5	3		75	102
229	M	3	3	4	4	4	4	5	4	4	5	4	3	4	5	4	5	1	4	5	5	4	3	5	2	5	5	4	3	2	4	4	3	5	4	4	4	1	4	4	4	1	5	5	4	4		72	98
228	M	3	4	1	4	5	5	3	5	4	4	4	1	4	1	4	4	4	5	4	4	3	4	4	3	5	4	3	4	3	3	5	3	3	5	4	4	4	1	4	3	5	4	4	4	4		66	97
230	M	3	4	4	4	3	4	4	3	5	3	5	5	3	5	5	3	5	3	5	5	2	3	3	3	3	5	2	3	3	4	4	3	5	1	4	3	3	3	4	3	5	4	5	4	3		73	90
231	M	3	4	4	5	4	4	5	4	4	4	4	4	4	4	4	4	4	4	3	4	2	3	3	2	3	4	2	3	2	5	5	4	5	3	3	3	4	3	5	4	5	4	3	3	3		73	90
232	M	3	5	3	3	5	2	3	5	1	4	5	1	4	5	1	4	4	5	4	2	4	3	3	2	5	2	4	3	2	4	4	5	5	3	4	3	5	2	5	3	3	4	4	4	3		64	91
233	M	3	3	4	4	3	4	4	4	4	4	3	4	4	3	4	4	2	3	5	4	2	4	4	3	5	4	2	4	3	4	4	3	5	5	5	3	3	3	3	4	4	5	4	5	3		66	98
234	M	3	4	4	5	4	5	5	4	4	5	4	4	5	4	4	5	4	4	4	3	3	3	3	3	3	4	5	5	4	4	4	3	4	4	4	3	5	5	2	1	4	3	5	4	5		78	96
235	M	3	5	1	4	5	4	4	5	3	3	5	3	3	5	3	3	5	5	4	5	3	3	4	3	5	2	5	5	4	3	2	4	4	3	5	4	5	1	4	4	5	4	5	4	3		70	99
236	M	3	4	4	5	4	4	5	3	4	4	3	4	4	3	4	4	4	4	5	5	4	3	3	4	4	3	5	4	3	4	3	3	3	4	4	5	5	3	5	5	4	5	5	4	4		72	104
237	M	3	5	5	3	5	5	3	4	4	5	4	4	5	4	4	5	4	5	3	4	2	4	2	3	3	3	3	5	2	3	3	4	2	3	4	3	5	3	4	4	4	3	5	4	3		77	88
238	M	3	3	4	4	3	2	4	5	1	4	5	1	4	5	1	4	5	3	4	4	2	4	4	3	4	4	2	4	3	4	4	3	5	5	4	4	1	5	2	1	4	4	1	4	3		62	88
239	M	3	4	4	5	4	4	5	4	4	5	4	4	5	4	4	5	2	4	5	4	2	5	3	3	2	4	2	5	2	5	5	4	5	5	4	3	5	5	4	4	4	3	5	5	4		76	102
240	M	3	5	2	3	5	5	4	5	5	3	5	5	3	5	5	3	4	5	4	2	5	4	3	2	3	2	5	4	3	3	5	3	3	4	4	3	5	3	4	4	4	3	5	5	3		76	94
241	M	3	3	4	4	4	4	4	3	4	4	3	4	4	3	4	4	5	4	5	3	3	3	3	2	4	3	3	3	3	4	4	4	1	4	5	4	5	1	4	4	5	4	5	4	3		70	91
242	M	3	4	5	5	4	3	5	3	4	5	4	4	5	4	4	5	4	4	3	5	3	3	4	3	4	5	3	3	2	5	5	4	4	5	4	5	5	3	5	5	4	5	5	4	4		75	107
243	M	3	5	4	4	5	4	5	5	2	3	5	2	3	5	2	3	3	5	3	5	4	3	5	2	5	5	4	3	2	4	4	3	5	4	4	3	5	3	4	4	4	3	5	4	3		68	100
248	M	3	4	4	5	3	1	5	5	4	4	4	4	4	4	4	4	4	5	5	4	3	4	4	3	5	4	3	4	3	3	5	3	3	5	4	4	1	5	2	1	4	4	1	4	3		73	89
249	M	3	5	5	3	4	4	3	4	5	5	4	5	5	4	5	5	1	5	5	5	2	3	3	3	3	5	2	3	3	4	4	3	5	1	4	3	5	5	4	4	4	3	5	5	4		77	95
250	M	3	3	2	4	5	4	1	4	4	4	5	4	4	5	4	4	4	3	4	4	2	3	3	2	3	4	2	3	2	5	5	4	5	3	4	3	5	3	4	4	4	3	5	5	3		68	93
251	M	3	4	4	5	4	4	4	5	4	5	3	4	5	3	4	5	4	1	4	2	4	3	3	2	5	2	4	3	2	4	4	5	5	3	4	4	5	4	5	5	4	4	3	5	3		72	97
252	M	3	5	5	4	5	4	5	3	5	3	4	5	3	4	5	3	3	4	4	4	2	4	4	3	5	4	2	4	3	4	4	3	5	5	3	5	4	4	3	5	5	4	4	1	5		74	99
244	M	3	4	4	4	3	5	3	4	2	4	5	2	4	5	5	2	3	5	5	3	3	3	3	3	3	4	5	5	4	4	4	3	4	4	3	3	5	4	4	1	1	4	3	5	5		69	93
245	M	3	3	3	5	3	2	4	5	4	5	4	4	5	4	3	4	4	4	4	5	2	5	5	4	3	2	2	5	2	5	5	4	3	2	3	3	4	4	3	5	1	4	2	4	4		70	91
246	M	3	4	4	5	5	4	5	4	5	4	5	5	4	5	4	5	5	4	3	4	3	3	5	3	3	1	5	4	3	3	5	3	3	1	3	2	5	5	4	5	3	4	2	4	4		80	90
247	M	3	5	1	5	5	5	4	5	4	4	3	4	4	3	5	4	4	5	4	3	3	4	4	4	4	4	3	3	3	4	4	4	4	4	3	2	4	4	5	5	3	4	4	5	4		74	98
253	M	3	5	4	3	4	4	4	3	3	5	3	3	5	3	4	4	5	3	1	3	2	5	5	4	4	5	3	3	2	5	5	4	4	5	4	3	4	4	3	5	5	5	5	5	5		66	107
254	M	3	4	4	1	4	3	5	3	4	5	5	4	5	5	5	5	3	4	4	3	2	4	4	3	5	4	4	3	2	4	4	3	5	4	5	4	4	4	3	4	4	5	4	1	1		73	93
255	M	3	3	3	4	5	4	5	5	1	5	5	1	5	5	3	2	4	5	4	4	3	3	5	3	5	3	3	4	3	3	5	3	5	3	5	2	5	5	4	3	2	5	4	5	1		69	96
256	M	3	3	3	3	3	1	5	5	4	3	4	4	3	4	4	4	5	4	4	4	5	5	5	4	5	5	4	4	5	5	5	4	5	5	4	3	5	5	4	4	4	4	5	5	3		66	116
257	M	3	5	4	4	3	4	3	4	4	1	4	4	1	4	5	5	4	5	4	4	5	5	4	4	4	3	4	4	4	3	5	5	2	1	4	3	5	4	3	5	5	2	1	4	3		68	96
258	M	3	5	5	4	3	4	1	4	5	4	5	4	5	4	4	4	4	3	5	2	5	5	4	3	2	4	4	3	5	4	5	1	4	4	5	4	5	4	4	5	1	4	4	5	4		73	100
259	M	3	5	5	4	4	4	4	4	5	5	4	5	4	4	3	3	5	3	2	3	5	4	3	4	3	3	3	4	4	5	5	3	5	5	4	5	5	4	5	5	3	5	5	4	5		73	109
260	M	3	4	4	5	4	4	4	5	4	5	3	4	5	3	4	4	5	5	4	3	3	5	2	3	3	4	2	3	4	3	5	3	4	4	4	3	5	3	3	5	3	4	4	4	3		76	92
261	M	3	5	5	4	5	4	5	3	5	3	4	5	3	4	5	1	5	5	5	4	2	4	3	4	4	3	5	5	4	4	1	5	2	1	4	4	1	3	4	1	5	2	1	4	4		76	84
262	M	3	4	4	4	3	5	3	4	2	4	5	2	4	5	5	4	3	4	4	4	2	5	2	5	5	4	5	5	4	3	5	5	4	4	4	3	5	3	3	5	5	4	4	4	3		69	105
263	M	3	3	3	5	3	2	4	5	4	5	4	4	5	4	4	4	1	4	3	2	5	4	3	3	5	3	3	4	4	3	5	3	4	4	4	3	5	3	3	5	3	4	4	4	3		67	96
266	M	3	4	4	5	5	4	5	4	5	4	5	5	4	5	3	3	4	5	4	3	3	3	3	4	4	4	1	4	5	4	5	1	4	4	5	4	5	3	4	5	1	4	4	5	4		78	96
267	M	3	5	1	5	5	5	4	5	4	4	3	4	4	3	3	3	3	3	1	5	3	3	2	5	5	4	4	5	4	5	5	3	5	5	4	5	5	2	5	5	3	5	5	4	5		65	111
268	M	3	5	4	3	4	4	4	3	3	5	3	3	5	3	5	4	4	3	4	5	4	3	2	4	4	3	5	4	4	3	5	3	4	4	4	3	5	5	3	5	3	4	4	4	3		69	100
269	M	3	4	4	1	4	3	5	3	4	5	5	4	5	5	5	5	4	3	4	4	3	4	3	3	5	3	3	5	4	4	1	5	2	1	4	4	1	5	4	1	5	2	1	4	4		73	85
264	M	3	3	3	4	5	4	5	5	1	5	5	1	5	5	5	5	4	4	4	5	2	3	3	4	4	3	5	1	4	3	5	5	4	4	4	3	5	4	3	5	5	4	4	4	3		73	99
265	M	3	3	3	3	3	1	5	5	4	3	4	4	3	4	2	4	5	2	4	4	2	3	2	5	5	4	5	3	4	3	5	3	4	4	4	3	5	4	3	5	3	4	4	4	3		62	98
270	M	3	5	4	4	3	4	3	4	4	1	4	4	1	4	4	5	4	4	5	2	4	3	2	4	4	5	5	3	4	4	5	4	5	5	4	4	3	4	4	5	4	5	5	4	4		67	105
271	M	3	5	5	4	3	4	1	4	5	4	5	4	5	4	5	4	5	5	4	4	2	4	3	4	4	3	5	5	3	5	4	4	3	5	5	4	4	4	5	4	4	3	5	5	4		76	105
272	M	3	5	5	4	4	4	4	4	5	5	4	5	4	4	4	4	3	4	4	4	5	5	4	4	4	3	4	4	3	3	5	4	4	1	1	4	3	4	3	5	4	4	1	1	4		76	91
273	M	3	3	5	3	3	5	2	1	4	3	4	5	5	2	4	3	5	3	5	2	2	5	2	5	5	4	3	2	3	3	4	4	3	5	1	4	2	4	3	4	4	3	5	1	4		65	87
274	M	3	4	4	4	1	1	4	4	4	1	1	5	3	3	5	1	5	3	4	1	5	4	3	3	5	3	3	1	3	2	5	5	4	5	3	4	2	3	2	5	5	4	5	3	4		57	92
275	M	3	5	5	4	4	3	5	5	4	4	3	4	4	1	5	3	5	5	3	4	3	3	3	4	4	4	4	4	3	2	4	4	5	5	3	4	4	2	2	4	4	5	5	3	4		72	96
276	M	3	4	4	3	5	3	4	4	3	5	3	5	4	4	5	3	5	5	5	5	3	3	2	5	5	4	4	5	4	3	4	4	3	5	5	5	5	2	3	4	4	3	5	5	5		74	105
277	M	3	4	4	3	5	5	2	1	4	3	4	4	3	5	4	4	3	5	5	4	4	3	2	4	4	3	5	4	5	4	4	4	3	4	4	5	4	5	4	4	4	3	4	4	5		68	103
278	M	3	5	5	4	5	5	4	4	3	2	5	5	4	5	4	5	1	3	4	3	3	4	3	3	5	3	5	3	5	2	5	5	4	3	2	5	4	2	2	5	5	4	3	2	5		73	95
279	M	3	3	5	3	3	4	5	4	4	4	5	5	3	3	5	2	4	1	4	2	3	4	5	2	4	2	3	3	4	4	4	5	3	4	2	3	2	5	5	4	5	4	3	4	2		67	91
280	M	3	4	4	4	1	4	4	3	3	4	4	4	4	1	1	4	5	4	5	2	3	4	5	2	4	2	3	2	5	5	4	5	4	4	3	3	2	4	4	5	5	5	4	4	4		63	97
281	M	3	5	5	4	4	5	4	4	3	2	5	5	4	4	3	5	5	5	4	2	3	4	5	3	4	2	3	2	4	4	3	5	3	4	4	4	3	4	4	3	5	5	5	5	5		76	98
282	M	3	4	4	3	5	4	5	4	4	4	5	4	3	2	5	4	5	3	5	2	3	4	5	4	4	2	4	3	3	5	3	5	4	4	5	5	4	4	4	3	4	4	4	5	4		73	101
283	M	3	5	5	4	5	2	5	4	3	3	5	4	3	2	5	4	3	5	4	2	3	4	5	5	5	2	4	5	2	4	2	5	3	4	4	5	2	5	5	4	3	4	4	5	4		71	100
284	M	3	3	5	3	3	3	3	3	3	4	4	4	3	2	5	3	4	4	4	5	4	3	2	4	4	3	5	4	4	3	5	3	4	4	4	3	5	5	3	5	3	4	4	3	2		63	98
285	M	3	5	3	5	4	3	5	3	3	5	2	1	4	3	4	3	5	2	1	4	3	4	3	3	5	3	3	5	4	4	1	5	2	1	4	4	1	5	4	1	5	2	1	3	2		61	82
286	M	3	5	3	4	5	4	4	3	5	5	4	4	3	2	5	4	5	4	4	5	2	3	3	4	4	3	5	1	4	3	5	5	4	4	4	3	5	4	3	5	5	4	4	4	3		73	99
287	M	3	4	4	3	4	5	5	4	5	4	5	4	4	4	5	2	4	5	4	4	2	3	2	5	5	4	5	3	4	3	5	3	4	4	4	3	5	4	3	5	3	4	4	5	4		75	100
288	M	3	4	5	4	4	4	4	5	5	4	4	3	3	4	4	1	4	4	3	2	4	3	2	4	4	5	5	3	4	4	5	4	5	5	4	4	3	4	4	5	4	5	5	5	2		69	104
289	M	3	5	2	1	4	4	4	3	5	5	4	4	3	2	5	5	5	4	4	4	2	4	3	4	4	3	5	5	3	5	4	4	3	5	5	4	4	4	5	4	4	3	5	3	5		69	104
290	M	3	1	4	4	4	5	5	4	5	4	5	4	4	4	5	4	4	5	4	4	5	5	4	4	4	3	4	4	3	3	5	4	4	1	1	4	3	4	3	5	4	4	1	4	1		75	91
291	M	3	3	5	5	4	3	5	3	3	5	2	1	4	3	4	4	5	2	1	2	2	5	2	5	5	4	3	2	3	3	4	4	3	5	1	4	2	4	3	4	4	3	5	3	5		62	90
292	M	3	3	4	4	3	4	4	4	1	1	4	4	4	1	1	4	1	4	4	1	5	4	3	3	5	3	3	1	3	2	5	5	4	5	3	4	2	3	2	5	5	4	5	3	5		55	93
293	M	3	5	2	1	4	5	5	4	4	3	5	5	4	4	3	4	3	5	5	4	3	3	3	4	4	4	4	4	3	2	4	4	5	5	3	4	4	2	2	4	4	5	5	4	3		71	96
294	M	3	5	4	4	3	4	4	3	5	3	4	4	3	5	3	5	3	4	4	5	3	3	2	5	5	4	4	5	4	3	4	4	3	5	5	5	5	2	3	4	4	3	5	4	4		70	103
295	M	3	4	5	4	4	4	4	3	5	5	2	1	4	3	4	3	5	2	1	4	4	3	2	4	4	3	5	4	5	4	4	4	3	4	4	5	4	5	4	4	4	3	4	4	3		63	101
296	M	3	4	4	3	3	5	5	4	5	5	4	4	3	2	5	2	5	4	4	3	3	4	3	3	5	3	5	3	5	2	5	5	4	3	2	5	4	2	2	5	5	4	3	5	5		71	98
297	M	3	5	4	4	3	3	5	3	3	4	5	4	4	4	5	4	4	5	4	4	2	4	4	3	5	4	2	4	3	4	4	3	3	4	2	3	2	4	4	4	1	3	4	5	3		73	88
298	M	3	4	5	4	4	4	4	4	1	4	4	3	3	4	4	4	4	4	3	3	3	3	3	3	3	4	5	5	4	4	4	3	5	2	4	3	2	3	5	4	4	1	4	4	3		67	91
299	M	3	2	5	4	3	5	5	4	4	5	4	4	3	2	5	2	5	4	4	5	3	3	4	3	5	2	5	5	4	3	2	4	5	4	2	4	3	3	4	3	5	4	5	4	3		70	97
300	M	3	3	3	3	3	4	4	3	5	4	5	4	4	4	5	4	4	5	4	5	4	3	3	4	4	3	5	4	3	4	3	3	4	5	3	5	2	3	5	5	3	5	5	3	3		71	99
301	M	3	4	4	3	5	3	5	3	3	5	2	1	4	3	4	3	5	2	1	4	2	4	2	3	3	3	3	5	2	3	3	4	4	4	3	4	3	1	3	4	1	3	4	3	5		60	83
302	M	3	5	5	4	5	4	4	3	5	1	4	4	4	1	1	1	1	4	4	4	2	4	4	3	4	4	2	4	3	4	4	3	5	4	3	3	3	4	1	4	4	1	4	4	5		60	90
303	M	3	3	5	3	3	5	5	4	5	3	5	5	4	4	3	4	3	5	5	4	2	5	3	3	2	4	2	5	2	5	5	4	4	5	3	3	2	5	4	5	5	4	5	4	3		74	98
304	M	3	4	4	4	1	4	4	5	5	3	4	4	3	5	3	5	3	4	4	2	5	4	3	2	3	2	5	4	3	3	5	3	1	1	3	5	5	5	5	4	5	5	4	5	3		69	95
305	M	3	5	5	4	4	4	4	3	5	5	3	4	2	3	2	3	5	3	4	3	3	3	3	2	4	3	3	3	3	4	4	4	4	3	1	3	4	4	4	1	4	4	1	1	3		68	79
306	M	3	5	5	5	4	5	4	4	3	2	5	5	4	4	3	5	5	5	4	5	3	3	4	3	4	5	3	3	2	5	5	4	5	3	4	1	4	5	4	4	5	4	4	3	1		77	96
307	M	3	4	4	2	5	4	5	4	4	4	5	4	3	2	5	4	5	3	5	5	4	3	5	2	5	5	4	3	2	4	4	3	3	4	5	4	5	4	3	5	4	3	5	3	4		72	101
308	M	3	5	5	5	5	2	5	4	3	3	5	4	3	2	5	4	3	5	4	4	3	4	4	3	5	4	3	4	3	3	5	3	2	5	5	5	4	1	4	3	1	4	3	4	5		72	94
309	M	3	3	5	4	3	3	3	3	3	4	4	4	3	2	5	3	4	4	4	5	2	3	3	3	3	5	2	3	3	4	4	3	4	5	4	4	1	4	3	2	4	3	2	5	5		64	89
310	M	3	5	3	3	4	3	5	3	3	5	2	1	4	3	4	3	5	2	1	4	2	3	3	2	3	4	2	3	2	5	5	4	4	4	5	4	4	4	4	4	4	4	4	5	4		59	96
311	F	1	5	3	2	5	4	4	3	5	5	4	4	3	2	5	4	5	4	4	2	4	3	3	2	5	2	4	3	2	4	4	5	2	5	4	3	5	3	3	4	3	3	4	4	5		71	91
312	F	1	4	4	1	4	5	5	4	5	4	5	4	4	4	5	2	4	5	4	4	2	4	4	3	5	4	2	4	3	4	4	3	4	5	1	4	3	4	3	5	5	4	5	3	3		73	95
313	F	1	4	5	5	4	4	4	5	5	4	4	3	3	4	4	1	4	4	3	3	3	3	3	3	3	4	5	5	4	4	4	3	3	4	4	3	2	3	2	4	4	1	1	3	5		70	86
314	F	1	5	2	4	4	4	4	3	5	5	4	4	3	2	5	5	5	4	4	3	4	5	5	3	3	3	3	4	3	3	4	4	1	1	4	4	4	4	4	5	4	4	3	1	3		72	89
315	F	1	1	4	2	4	5	5	4	5	4	5	4	4	4	5	4	4	5	4	3	3	5	5	5	4	3	2	4	4	5	5	4	4	3	3	3	4	3	4	4	3	5	3	4	1		73	96
316	F	1	3	5	2	4	3	5	3	3	5	2	1	4	3	4	4	5	2	1	4	3	4	4	4	2	4	3	4	4	3	5	5	5	3	5	4	5	4	5	1	4	3	4	5	4		59	101
317	F	1	3	4	3	3	4	4	4	1	1	4	4	4	1	1	4	1	4	4	5	3	3	2	4	2	5	2	5	5	4	5	4	3	2	5	4	3	4	3	4	3	2	5	5	5		54	97
318	F	1	5	2	4	4	5	5	4	4	3	5	5	4	4	3	4	3	5	5	5	3	2	3	2	5	4	3	3	5	3	3	5	1	1	4	4	4	1	1	4	4	4	5	4	4		74	87
319	F	1	5	4	2	3	4	4	3	5	3	4	4	3	5	3	5	3	4	4	3	4	5	4	3	3	3	3	4	4	4	1	1	4	3	5	5	4	4	3	3	3	4	4	5	4		68	93
320	F	1	4	5	2	4	4	4	3	5	5	2	1	4	3	4	3	5	2	1	4	3	3	4	5	3	3	2	5	5	4	4	3	5	3	4	4	3	5	3	4	3	2	5	4	3		61	96
321	F	1	4	4	1	3	5	5	4	5	5	4	4	3	2	5	2	5	4	4	3	3	5	5	5	4	3	2	4	4	3	5	3	5	5	2	1	4	3	4	4	4	4	5	1	4		69	95
322	F	1	5	4	2	3	3	5	3	3	4	5	4	4	4	5	4	4	5	4	4	3	4	4	4	2	4	3	4	4	3	5	5	5	5	4	4	3	2	5	1	4	3	4	4	3		71	96
323	F	1	4	5	2	4	4	4	4	1	4	4	3	3	4	4	4	4	4	3	5	3	3	2	4	2	5	2	5	5	4	5	5	3	4	5	4	4	4	5	4	4	1	1	4	4		65	97
324	F	1	2	5	1	3	5	5	4	4	5	4	4	3	2	5	2	5	4	4	5	3	2	3	2	5	4	3	3	5	3	3	4	1	4	4	3	3	4	4	5	4	4	3	3	3		67	90
325	F	1	3	3	5	3	4	4	3	5	4	5	4	4	4	5	4	4	5	4	3	4	5	4	3	3	3	3	4	4	4	1	4	4	5	4	4	3	2	5	4	3	5	3	5	4		73	96
326	F	1	4	4	5	5	3	5	3	3	5	2	1	4	3	4	3	5	2	1	4	3	3	4	5	3	3	2	5	5	4	4	5	5	4	5	4	4	4	5	4	2	3	2	5	4		62	101
327	F	1	5	5	2	5	4	4	3	5	1	4	4	4	1	1	1	1	4	4	3	3	5	5	5	4	3	2	4	4	3	5	4	3	5	2	1	4	3	4	4	4	1	1	4	4		58	90
328	F	1	3	5	5	3	5	5	4	5	3	5	5	4	4	3	4	3	5	5	2	3	4	5	4	3	4	3	3	5	3	3	5	5	1	4	4	4	1	1	5	4	4	3	5	5		76	93
329	F	1	4	4	2	1	4	4	5	5	3	4	4	3	5	3	5	3	4	4	5	4	4	3	5	2	3	3	4	4	3	5	1	5	3	5	5	4	4	3	4	3	5	3	4	4		67	98
330	F	1	5	5	2	4	4	4	3	5	5	3	4	2	3	2	3	5	3	4	4	3	5	3	4	2	3	2	5	5	4	5	3	5	3	4	4	3	5	3	4	3	5	5	2	1		66	95
331	F	1	4	5	5	4	5	5	4	4	5	4	4	4	3	4	4	4	4	5	4	3	5	5	2	4	3	2	4	4	5	5	3	5	5	3	4	2	3	2	5	4	5	5	4	4		77	100
332	F	1	5	4	4	5	4	4	5	3	3	5	4	5	4	5	5	4	5	4	5	4	5	5	4	2	4	3	4	4	3	5	5	1	1	4	4	4	1	1	5	3	3	4	5	4		78	93
333	F	1	3	4	5	3	4	5	3	4	4	3	2	3	5	4	4	5	3	5	5	3	3	4	5	3	5	2	5	5	4	5	5	4	3	5	5	4	4	3	4	4	1	4	4	3		69	102
334	F	1	4	5	3	4	5	3	4	4	5	4	4	4	4	4	5	3	4	3	4	4	1	4	4	3	4	3	3	5	3	3	5	5	3	4	4	3	5	3	5	4	4	5	4	4		72	99
335	F	1	5	2	4	5	2	4	5	1	4	5	5	5	4	5	3	4	5	4	5	4	4	5	4	3	3	3	4	4	4	1	3	5	5	2	1	4	3	4	4	3	5	4	5	4		72	96
336	F	1	4	4	5	4	4	5	4	4	5	4	4	4	5	2	4	5	3	5	4	3	5	4	5	3	3	2	5	5	4	4	1	5	5	4	4	3	2	5	5	3	3	5	2	1		75	95
337	F	1	5	5	4	5	5	4	5	5	3	5	4	5	3	4	5	4	4	4	5	3	3	5	2	4	3	2	4	4	3	5	4	3	4	5	4	4	4	5	4	3	5	1	4	4		79	97
338	F	1	3	4	4	3	4	4	3	4	4	3	5	3	4	5	4	5	5	4	4	3	5	1	4	4	4	3	4	4	3	5	5	1	4	4	3	3	4	4	5	4	5	3	5	5		71	99
339	F	1	3	3	5	3	3	5	3	4	5	4	2	4	5	4	4	3	4	5	4	3	3	3	3	4	4	4	1	1	4	4	4	4	5	4	4	3	2	5	4	5	5	3	4	4		69	94
340	F	1	5	4	5	5	4	5	5	2	3	5	4	5	4	3	5	3	5	3	4	5	3	3	2	5	5	4	4	3	5	5	4	5	4	5	4	4	4	5	4	3	5	5	3	4		75	107
341	F	1	5	1	5	5	1	5	5	4	4	4	5	4	5	4	5	5	3	4	5	5	4	3	2	4	4	3	5	3	4	4	3	3	5	2	1	4	3	4	4	4	1	1	4	4		74	89
342	F	1	4	4	3	4	4	3	4	5	5	4	4	4	3	1	5	5	4	5	4	4	2	4	3	4	4	3	5	5	2	1	4	5	1	4	4	4	1	1	4	3	5	3	4	4		71	88
343	F	1	4	4	1	4	4	1	4	4	4	5	3	5	3	4	3	4	5	4	2	4	2	5	2	5	5	4	5	5	4	4	3	5	3	5	5	4	4	3	4	3	5	5	2	1		66	99
344	F	1	2	2	5	3	5	3	3	4	5	3	4	5	5	4	1	4	4	5	3	2	5	4	3	3	5	3	3	4	5	4	4	5	3	4	4	3	5	3	5	4	5	5	4	4		67	102
345	F	1	3	4	4	4	4	3	3	5	3	4	1	5	5	5	3	5	4	3	4	3	3	3	3	4	4	4	1	4	4	3	3	5	5	3	4	2	3	2	5	3	3	4	5	4		68	91
346	F	1	3	3	1	4	5	2	2	2	4	5	4	3	4	4	4	4	5	3	4	5	3	3	2	5	5	4	4	5	4	4	3	4	4	5	3	3	4	4	4	4	1	4	4	3		62	98
347	F	1	5	4	4	4	3	3	3	4	5	4	4	1	4	1	4	5	5	5	5	5	4	3	2	4	4	3	5	4	5	4	4	4	3	5	2	5	5	4	3	2	4	3	3	5		68	100
348	F	1	5	1	4	5	4	3	3	5	4	5	4	3	3	4	4	3	5	5	5	4	3	4	3	3	5	3	3	5	2	1	4	3	4	4	3	5	4	3	4	3	3	3	1	5		70	90
349	F	1	4	4	3	3	5	3	4	4	4	3	4	3	4	4	5	4	3	4	3	5	2	3	3	4	4	3	5	1	4	4	4	2	3	3	3	3	5	2	3	3	4	2	4	4		68	86
350	F	1	4	4	4	4	3	4	4	3	5	3	3	4	4	3	3	5	1	4	3	4	2	3	2	5	5	4	5	3	5	5	4	5	5	2	1	4	3	4	4	3	5	4	5	4		65	99
351	F	1	2	2	4	5	4	5	4	4	5	5	2	5	4	4	4	3	5	3	5	2	4	3	2	4	4	5	5	3	4	4	3	5	5	4	4	3	2	5	5	3	3	5	2	1		70	95
352	F	1	3	5	1	4	5	5	5	1	5	5	4	5	5	4	5	4	4	4	5	4	2	4	3	4	4	3	5	5	3	4	2	3	4	5	4	4	4	5	4	3	5	1	4	4		74	98
353	F	1	4	4	4	5	4	4	5	4	3	4	5	4	5	1	4	5	1	4	4	5	1	1	2	4	3	3	3	3	4	4	4	1	4	4	3	3	4	4	5	4	5	3	5	5		70	91
354	F	1	4	5	5	3	5	4	4	4	1	4	1	4	4	4	5	4	4	4	2	3	4	4	5	4	5	3	3	2	5	5	4	4	5	4	4	3	2	5	4	5	5	3	4	4		69	101
355	F	1	4	3	4	4	3	5	3	5	5	3	5	5	3	5	3	5	4	5	4	2	4	3	2	5	5	4	3	2	4	4	3	5	4	5	4	4	4	5	4	3	5	5	3	4		74	100
356	F	1	5	4	4	5	4	4	4	4	4	4	4	4	4	4	4	3	3	3	4	2	5	3	3	4	4	2	4	3	4	4	3	3	5	2	1	4	3	4	4	4	1	1	4	4		71	85
357	F	1	3	5	2	3	5	1	4	5	1	4	5	1	4	4	5	4	4	4	2	5	4	3	4	2	4	2	5	2	5	5	4	5	1	4	4	4	1	1	4	3	5	3	4	4		64	90
358	F	1	4	3	4	4	4	4	4	3	4	4	3	4	4	2	3	5	4	5	3	3	3	4	4	3	2	5	4	3	3	5	3	5	3	5	5	4	4	3	4	3	5	5	2	1		68	94
359	F	1	5	4	5	5	4	4	5	4	4	5	4	4	5	4	4	4	1	4	5	3	3	3	4	4	3	3	3	3	4	4	4	5	3	4	4	3	5	3	5	4	5	5	4	4		75	100
360	F	1	4	5	4	4	5	3	3	5	3	3	5	3	3	5	5	4	4	5	5	4	3	3	5	4	5	3	3	2	5	5	4	5	5	3	4	2	3	2	5	3	3	4	5	4		73	99
361	F	1	5	4	4	5	3	4	4	3	4	4	3	4	4	4	4	5	5	3	4	3	4	3	5	5	5	4	3	2	4	4	3	4	4	5	3	3	4	4	4	4	1	4	4	3		72	96
362	F	1	3	5	5	3	4	4	5	4	4	5	4	4	5	4	5	3	4	4	5	2	3	4	2	5	4	3	4	3	3	5	3	4	5	4	3	5	4	3	4	3	3	3	1	5		75	93
363	F	1	4	3	2	4	5	1	4	5	1	4	5	1	4	5	3	4	4	5	4	2	3	3	1	3	5	2	3	3	4	4	3	4	3	3	3	3	5	2	3	3	4	2	4	4		64	83
364	F	1	5	4	4	5	4	4	5	4	4	5	4	4	5	2	4	5	2	3	2	4	3	3	5	3	4	2	3	2	5	5	4	4	4	2	1	4	3	4	4	3	5	4	5	4		73	92
365	F	1	3	5	5	4	5	5	3	5	5	3	5	5	3	4	5	4	4	4	4	2	4	3	5	5	2	4	3	2	4	4	5	5	4	4	4	3	2	5	5	3	3	5	2	1		77	93
367	F	1	4	4	4	4	3	4	4	3	4	4	3	4	4	5	4	5	5	5	3	3	3	4	4	5	4	2	4	3	4	4	3	2	1	5	4	4	4	5	4	3	5	1	4	4		73	92
366	F	1	5	4	3	5	3	4	5	4	4	5	4	4	5	4	4	3	4	4	5	3	3	5	3	4	3	3	3	3	4	4	4	4	4	4	3	3	4	4	5	4	5	3	5	5		74	100
368	F	1	4	5	4	5	5	2	3	5	2	3	5	2	3	3	5	3	4	5	5	4	3	4	3	4	5	3	3	2	5	5	4	5	5	4	4	3	2	5	4	5	5	3	4	4		68	103
369	F	1	5	3	1	5	5	4	4	4	4	4	4	4	4	4	5	5	5	3	4	2	4	3	2	5	5	4	3	2	4	4	3	4	4	5	4	4	4	5	4	3	5	5	3	4		73	99
370	F	1	3	4	4	3	4	5	5	4	5	5	4	5	5	1	5	5	2	4	4	2	4	4	3	4	4	2	4	3	4	4	3	2	1	2	1	4	3	4	4	4	1	1	4	4		73	80
371	F	1	4	5	4	1	4	4	4	5	4	4	5	4	4	4	3	4	4	5	4	2	5	3	3	2	4	2	5	2	5	5	4	4	4	4	4	4	1	1	4	3	5	3	4	4		72	91
372	F	1	5	4	4	4	5	4	5	3	4	5	3	4	5	4	1	4	5	4	2	5	4	3	2	3	2	5	4	3	3	5	3	5	4	5	5	4	4	3	4	3	5	5	2	1		73	94
373	F	1	4	5	4	5	3	5	3	4	5	3	4	5	3	3	4	4	4	4	3	3	3	3	2	4	3	3	3	3	4	4	4	4	3	4	4	3	5	3	5	4	5	5	4	4		72	95
374	F	1	4	3	5	3	4	2	4	5	2	4	5	5	2	3	5	5	3	5	5	3	3	4	3	4	5	3	3	2	5	5	4	4	4	3	4	2	3	2	5	3	3	4	5	4		69	95
375	F	1	5	3	2	4	5	4	5	4	4	5	4	3	4	4	4	4	4	5	5	4	3	5	2	5	5	4	3	2	4	4	3	5	4	5	3	3	4	4	4	4	1	4	4	3		73	97
376	F	1	5	5	4	5	4	5	4	5	5	4	5	4	5	5	4	3	1	5	4	3	4	4	3	5	4	3	4	3	3	5	3	2	1	4	3	5	4	3	4	3	3	3	1	5		78	89
377	F	1	5	5	5	4	5	4	4	3	4	4	3	5	4	4	5	4	4	3	5	2	3	3	3	3	5	2	3	3	4	4	3	4	4	3	3	3	5	2	3	3	4	2	4	4		75	87
378	F	1	3	4	4	4	3	3	5	3	3	5	3	4	4	5	3	1	4	1	4	2	3	3	2	3	4	2	3	2	5	5	4	5	5	2	1	4	3	4	4	3	5	4	5	4		62	91
379	F	1	1	4	3	5	3	4	5	5	4	5	5	5	5	3	4	4	4	5	2	4	3	3	2	5	2	4	3	2	4	4	5	4	4	4	4	3	2	5	5	3	3	5	2	1		74	88
380	F	1	4	5	4	5	5	1	5	5	1	5	5	3	2	4	5	4	5	4	4	2	4	4	3	5	4	2	4	3	4	4	3	3	4	5	4	4	4	5	4	3	5	1	4	4		72	96
381	F	1	3	3	1	5	5	4	3	4	4	3	4	4	4	5	4	4	4	5	3	3	3	3	3	3	4	5	5	4	4	4	3	5	2	4	3	3	4	4	5	4	5	3	5	5		69	99
382	F	1	4	3	4	3	4	4	1	4	4	1	4	5	5	4	5	4	5	3	5	3	3	4	3	5	2	5	5	4	3	2	4	5	4	4	4	3	2	5	4	5	5	3	4	4		67	100
383	F	1	4	3	4	1	4	5	4	5	4	5	4	4	4	4	3	5	2	4	5	4	3	3	4	4	3	5	4	3	4	3	3	4	5	5	4	4	4	5	4	3	5	5	3	4		69	103
384	F	1	4	4	4	4	4	5	5	4	5	4	4	3	3	5	3	2	4	5	4	2	4	2	3	3	3	3	5	2	3	3	4	4	4	2	1	4	3	4	4	4	1	1	4	4		72	81
385	F	1	5	4	4	4	5	4	5	3	4	5	3	4	4	5	5	4	5	4	4	2	4	4	3	4	4	2	4	3	4	4	3	5	4	4	4	4	1	1	4	3	5	3	4	4		77	91
386	F	1	4	5	4	5	3	5	3	4	5	3	4	5	1	5	5	5	4	4	4	2	5	3	3	2	4	2	5	2	5	5	4	4	5	5	5	4	4	3	4	3	5	5	2	1		74	96
387	F	1	4	3	5	3	4	2	4	5	2	4	5	5	4	3	4	4	3	5	2	5	4	3	2	3	2	5	4	3	3	5	3	1	1	4	4	3	5	3	5	4	5	5	4	4		69	92
388	F	1	5	3	2	4	5	4	5	4	4	5	4	4	4	1	4	3	4	5	3	3	3	3	2	4	3	3	3	3	4	4	4	4	3	3	4	2	3	2	5	3	3	4	5	4		70	87
389	F	1	5	5	4	5	4	5	4	5	5	4	5	3	3	4	5	4	1	5	5	3	3	4	3	4	5	3	3	2	5	5	4	5	3	5	3	3	4	4	4	4	1	4	4	3		76	96
390	F	1	5	5	5	4	5	4	4	3	4	4	3	3	3	3	3	1	4	3	5	4	3	5	2	5	5	4	3	2	4	4	3	3	4	3	4	2	5	5	4	4	4	3	3	5		66	98
391	F	1	3	4	4	4	3	3	5	3	3	5	3	5	4	4	3	4	4	1	4	3	4	4	3	5	4	3	4	3	3	5	3	2	5	4	3	5	4	3	4	3	3	3	1	5		65	93
392	F	1	1	4	3	5	3	4	5	5	4	5	5	5	5	4	3	4	4	5	5	2	3	3	3	3	5	2	3	3	4	4	3	4	5	3	3	3	5	2	3	3	4	2	4	4		74	88
393	F	1	4	5	4	5	5	1	5	5	1	5	5	5	5	4	4	4	5	4	4	2	3	3	2	3	4	2	3	2	5	5	4	4	4	2	1	4	3	4	4	3	5	4	5	4		76	89
394	F	1	3	3	1	5	5	4	3	4	4	3	4	2	4	5	2	4	5	5	2	4	3	3	2	5	2	4	3	2	4	4	5	2	5	4	4	3	2	5	5	3	3	5	2	1		66	87
395	F	1	4	3	4	3	4	4	1	4	4	1	4	4	5	4	4	5	5	3	4	2	4	4	3	5	4	2	4	3	4	4	3	4	5	5	4	4	4	5	4	3	5	1	4	4		66	98
396	F	2	4	3	4	1	4	5	4	5	4	5	4	5	4	5	5	4	4	4	3	3	3	3	3	3	4	5	5	4	4	4	3	3	4	4	3	3	4	4	5	4	5	3	5	5		74	99
397	F	2	4	4	4	4	4	5	5	4	5	4	4	4	4	3	4	4	5	4	5	2	5	5	4	3	2	2	5	2	5	5	4	1	1	4	4	3	2	5	4	5	5	3	4	4		75	94
398	F	2	3	3	5	2	1	4	3	4	5	5	2	4	3	5	3	5	4	3	4	3	3	5	3	3	1	5	4	3	3	5	3	4	3	5	4	4	4	5	4	3	5	5	3	4		64	98
399	F	2	4	1	1	4	4	4	1	1	5	3	3	5	1	5	3	4	5	4	3	3	4	4	4	4	4	3	3	3	4	4	4	5	3	2	1	4	3	4	4	4	1	1	4	4		58	87
400	F	2	4	4	3	5	5	4	4	3	4	4	1	5	3	5	5	3	5	3	3	2	5	5	4	4	5	3	3	2	5	5	4	3	2	4	4	4	1	1	4	3	5	3	4	4		70	92
401	F	2	3	5	3	4	4	3	5	3	5	4	4	5	3	5	5	5	4	4	3	2	4	4	3	5	4	4	3	2	4	4	3	1	1	5	5	4	4	3	4	3	5	5	2	1		74	88
402	F	2	3	5	5	2	1	4	3	4	4	3	5	4	4	3	5	5	5	4	4	3	3	5	3	5	3	3	4	3	3	5	3	4	3	4	4	3	5	3	5	4	5	5	4	4		69	100
403	F	2	4	5	5	4	4	3	2	5	5	4	5	4	5	1	3	4	4	3	4	5	5	5	4	5	5	4	4	5	5	5	4	5	3	3	4	2	3	2	5	3	3	4	5	4		70	106
404	F	2	3	3	4	5	4	4	4	5	5	3	3	5	2	4	1	4	4	3	4	5	5	4	4	4	3	4	4	4	3	5	5	5	5	5	3	3	4	4	4	4	1	4	4	3		66	103
405	F	2	4	1	4	4	3	3	4	4	4	4	1	1	4	5	4	5	4	3	2	5	5	4	3	2	4	4	3	5	4	5	1	5	5	3	4	3	4	4	3	3	3	5	4	5		62	98
406	F	2	4	4	5	4	4	3	2	5	5	4	4	3	5	5	5	4	1	4	3	5	4	3	4	3	3	3	4	4	5	5	3	3	4	3	4	1	1	4	4	3	2	5	3	3		71	89
407	F	2	3	5	4	5	4	4	4	5	4	3	2	5	4	5	3	5	4	3	3	3	5	2	3	3	4	2	3	4	3	5	3	1	4	3	4	4	3	5	4	4	4	4	4	1		72	88
408	F	2	4	5	2	5	4	3	3	5	4	3	2	5	4	3	5	4	4	4	4	2	4	3	4	4	3	5	5	4	4	1	5	4	5	4	3	5	3	2	1	4	5	4	4	4		69	96
409	F	2	3	3	3	3	3	3	4	4	4	3	2	5	3	4	4	4	3	3	4	2	5	2	5	5	4	5	5	4	3	5	5	5	4	5	2	3	2	4	4	4	3	4	3	3		61	100
410	F	2	5	4	3	5	3	3	5	2	1	4	3	4	3	5	2	1	4	3	2	5	4	3	3	5	3	3	4	4	3	5	3	3	5	5	4	1	1	5	5	4	2	3	3	4		60	92
411	F	2	4	5	4	4	3	5	5	4	4	3	2	5	4	5	4	4	4	4	3	3	3	3	4	4	4	1	4	5	4	5	1	5	1	3	4	4	3	4	4	3	4	4	3	5		73	91
412	F	2	3	4	5	5	4	5	4	5	4	4	4	5	2	4	5	4	1	4	5	3	3	2	5	5	4	4	5	4	5	5	3	5	3	4	3	5	3	3	4	2	5	5	3	3		72	101
413	F	2	4	4	4	4	5	5	4	4	3	3	4	4	1	4	4	3	4	4	5	4	3	2	4	4	3	5	4	4	3	5	3	5	3	3	3	5	5	5	3	3	5	4	3	5		68	101
414	F	2	1	4	4	4	3	5	5	4	4	3	2	5	5	5	4	4	5	4	4	3	4	3	3	5	3	3	5	4	4	1	5	5	5	3	3	4	3	5	4	5	4	5	4	5		71	102
415	F	2	4	4	5	5	4	5	4	5	4	4	4	5	4	4	5	4	4	3	5	2	3	3	4	4	3	5	1	4	3	5	5	1	1	4	2	5	2	5	3	3	5	4	5	5		77	92
416	F	2	5	4	3	5	3	3	5	2	1	4	3	4	4	5	2	1	1	4	4	2	3	2	5	5	4	5	3	4	3	5	3	4	3	5	3	3	4	4	4	1	5	4	3	5		59	96
417	F	2	4	3	4	4	4	1	1	4	4	4	1	1	4	1	4	4	4	3	2	4	3	2	4	4	5	5	3	4	4	5	4	5	3	4	4	1	5	4	4	4	4	4	4	1		55	96
418	F	2	1	4	5	5	4	4	3	5	5	4	4	3	4	3	5	5	4	4	4	2	4	3	4	4	3	5	5	3	5	4	4	5	5	4	4	4	3	4	3	3	1	4	3	5		72	98
419	F	2	4	3	4	4	3	5	3	4	4	3	5	3	5	3	4	4	3	3	4	5	5	4	4	4	3	4	4	3	3	5	4	5	5	4	3	3	2	3	3	4	3	4	3	5		67	99
420	F	2	4	4	4	4	3	5	5	2	1	4	3	4	3	5	2	1	4	3	2	2	5	2	5	5	4	3	2	3	3	4	4	3	4	3	3	4	4	4	3	5	3	5	4	5		61	94
421	F	2	3	3	5	5	4	5	5	4	4	3	2	5	2	5	4	4	4	4	1	5	4	3	3	5	3	3	1	3	2	5	5	1	4	4	3	5	5	5	3	3	2	5	3	3		71	89
422	F	2	4	3	3	5	3	3	4	5	4	4	4	5	4	4	5	4	1	4	4	3	3	3	4	4	4	4	4	3	2	4	4	4	5	5	3	3	5	4	3	5	3	5	4	5		69	100
423	F	2	4	4	4	4	4	1	4	4	3	3	4	4	4	4	4	3	4	4	5	3	3	2	5	5	4	4	5	4	3	4	4	5	4	4	3	5	4	5	4	5	2	5	3	3		66	103
424	F	2	4	3	5	5	4	4	5	4	4	3	2	5	2	5	4	4	5	4	4	4	3	2	4	4	3	5	4	5	4	4	4	3	5	5	4	5	5	4	5	5	4	4	4	1		72	104
425	F	2	3	3	4	4	3	5	4	5	4	4	4	5	4	4	5	4	4	3	3	3	4	3	3	5	3	5	3	5	2	5	5	5	1	4	5	5	5	4	3	5	5	4	4	4		72	103
426	F	2	3	5	3	5	3	3	5	2	1	4	3	4	3	5	2	1	4	2	2	3	4	5	2	4	2	3	3	4	4	4	5	5	3	4	3	5	4	4	4	1	3	4	3	3		58	91
427	F	2	4	5	4	4	3	5	1	4	4	4	1	1	1	1	4	4	5	4	2	3	4	5	2	4	2	3	2	5	5	4	5	3	4	3	3	4	5	4	4	4	3	3	3	2		59	91
428	F	2	3	3	5	5	4	5	3	5	5	4	4	3	4	3	5	5	4	3	2	3	4	5	3	4	2	3	2	4	4	3	5	3	5	3	4	3	5	3	5	3	4	3	4	4		73	93
429	F	2	4	1	4	4	5	5	3	4	4	3	5	3	5	3	4	4	4	3	2	3	4	5	4	4	2	4	3	3	5	3	5	3	4	4	5	3	5	3	4	4	5	4	4	4		68	99
430	F	2	4	4	4	4	3	5	5	3	4	2	3	2	3	5	3	4	4	3	2	3	4	5	5	5	2	4	5	2	4	2	5	4	4	3	4	2	5	4	4	3	5	2	5	5		65	98
431	F	2	5	4	5	4	4	3	2	5	5	4	4	3	5	5	5	4	1	4	5	4	3	2	4	4	3	5	4	4	3	5	3	3	5	4	3	5	3	3	5	4	4	4	4	5		72	101
432	F	2	2	5	4	5	4	4	4	5	4	3	2	5	4	5	3	5	4	3	4	3	4	3	3	5	3	3	5	4	4	1	5	4	3	3	4	1	5	4	3	3	5	5	4	5		71	96
433	F	2	5	5	2	5	4	3	3	5	4	3	2	5	4	3	5	4	4	4	5	2	3	3	4	4	3	5	1	4	3	5	5	4	3	4	3	5	5	4	3	4	4	4	3	5		70	98
434	F	2	4	3	3	3	3	3	4	4	4	3	2	5	3	4	4	4	3	3	4	2	3	2	5	5	4	5	3	4	3	5	3	3	4	3	3	5	3	3	4	3	3	5	3	5		62	95
435	F	2	3	4	3	5	3	3	5	2	1	4	3	4	3	5	2	1	4	3	2	4	3	2	4	4	5	5	3	4	4	5	4	4	4	5	4	5	4	4	4	5	2	4	2	5		58	101
436	F	2	2	5	4	4	3	5	5	4	4	3	2	5	4	5	4	4	4	4	4	2	4	3	4	4	3	5	5	3	5	4	4	3	5	4	5	4	4	3	5	4	4	3	5	3		71	102
437	F	2	1	4	5	5	4	5	4	5	4	4	4	5	2	4	5	4	1	4	4	5	5	4	4	4	3	4	4	3	3	5	4	4	4	3	3	5	4	4	4	3	4	4	1	5		70	100
438	F	2	5	4	4	4	5	5	4	4	3	3	4	4	1	4	4	3	4	4	3	4	5	4	3	5	5	4	4	3	2	3	3	3	3	4	4	4	5	5	5	4	4	3	5	5		69	102
439	F	2	4	4	4	4	3	5	5	4	4	3	2	5	5	5	4	4	5	4	5	4	4	4	5	5	4	4	3	3	4	4	1	4	4	3	4	4	3	5	3	5	3	4	4	4		74	100
440	F	2	2	4	5	5	4	5	4	5	4	4	4	5	4	4	5	4	4	3	4	4	4	4	3	5	5	4	4	3	2	5	5	5	4	4	5	4	4	3	4	3	5	2	5	4		75	104
441	F	2	2	4	3	5	3	3	5	2	1	4	3	4	4	5	2	1	1	4	2	4	5	5	4	5	4	5	4	4	4	5	4	4	5	4	4	4	3	2	5	2	5	4	1	4		56	102
442	F	2	3	3	4	4	4	1	1	4	4	4	1	1	4	1	4	4	4	3	2	4	3	5	3	3	5	2	1	4	3	4	4	5	2	1	1	4	4	4	5	4	4	5	3	4		54	89
443	F	2	4	4	5	5	4	4	3	5	5	4	4	3	4	3	5	5	4	4	3	3	4	4	4	1	1	4	4	4	1	1	4	1	4	4	4	4	3	4	4	4	4	4	3	4		75	85
444	F	2	2	3	4	4	3	5	3	4	4	3	5	3	5	3	4	4	3	3	4	4	5	5	4	4	3	5	5	4	4	3	4	3	5	5	4	3	3	2	5	2	5	4	5	3		65	103
445	F	2	2	4	4	4	3	5	5	2	1	4	3	4	3	5	2	1	4	3	2	3	4	4	3	5	3	4	4	3	5	3	5	3	4	4	3	3	4	4	5	4	4	5	4	3		59	98
446	F	2	1	3	5	5	4	5	5	4	4	3	2	5	2	5	4	4	4	4	2	4	4	4	3	5	5	2	1	4	3	4	3	5	2	1	4	5	4	3	4	3	5	2	4	3		69	89
447	F	2	2	3	3	5	3	3	4	5	4	4	4	5	4	4	5	4	1	4	1	3	5	5	4	5	5	4	4	3	2	5	2	5	4	4	4	4	4	1	1	1	1	4	3	3		67	87
448	F	2	2	4	4	4	4	1	4	4	3	3	4	4	4	4	4	3	4	4	2	3	3	5	3	3	4	5	4	4	4	5	4	4	5	4	1	4	4	4	3	4	3	5	4	3		64	97
449	F	2	1	3	5	5	4	4	5	4	4	3	2	5	2	5	4	4	5	4	2	4	4	4	4	1	4	4	3	3	4	4	4	4	4	3	4	4	3	5	3	5	3	4	4	4		69	95
450	F	2	5	3	4	4	3	5	4	5	4	4	4	5	4	4	5	4	4	3	1	3	5	5	4	4	5	4	4	3	2	5	2	5	4	4	5	4	2	3	2	3	5	3	1	4		74	92
451	F	2	5	5	3	5	3	3	5	2	1	4	3	4	3	5	2	1	4	2	5	3	4	4	3	5	4	5	4	4	4	5	4	4	5	4	4	4	4	3	4	4	4	4	4	4		60	106
452	F	2	2	5	4	4	3	5	1	4	4	4	1	1	1	1	4	4	4	4	5	5	3	5	3	3	5	2	1	4	3	4	3	5	2	1	4	4	5	4	5	5	4	5	5	4		56	99
453	F	2	5	3	5	5	4	5	3	5	5	4	4	3	4	3	5	5	4	5	2	5	4	4	3	5	1	4	4	4	1	1	1	1	4	4	4	4	3	5	4	4	5	3	4	3		77	87
454	F	2	2	1	4	4	5	5	3	4	4	3	5	3	5	3	4	4	2	3	5	3	5	5	4	5	3	5	5	4	4	3	4	3	5	5	4	4	4	4	4	5	3	4	1	4		64	105
456	F	2	2	4	4	4	3	5	5	3	4	2	3	2	3	5	3	4	4	4	2	1	4	4	5	5	3	4	4	3	5	3	5	3	4	4	2	4	5	4	5	3	4	5	4	3		64	98
457	F	2	5	5	4	4	4	4	3	5	5	2	4	4	4	3	5	3	5	5	2	4	4	4	3	5	5	3	4	2	3	2	3	5	3	4	4	5	4	5	2	4	5	3	4	4		74	96
458	F	2	5	5	5	4	5	4	4	3	5	5	4	5	5	4	4	1	4	4	5	5	4	4	4	4	3	5	5	2	4	4	4	3	5	3	5	5	5	3	4	5	4	4	3	3		76	105
459	F	2	4	4	2	5	4	5	4	4	4	4	5	4	4	5	3	4	4	5	5	5	5	4	5	4	4	3	5	5	4	5	5	4	4	1	4	5	3	4	5	4	5	5	4	3		74	110
460	F	2	5	5	5	5	2	5	4	3	4	5	3	4	5	3	4	5	5	3	4	4	2	5	4	5	4	4	4	4	5	4	4	5	3	4	4	5	4	4	4	3	5	5	4	4		75	107
455	F	2	3	5	4	3	3	3	3	3	5	3	4	5	3	4	4	3	2	4	5	5	5	5	2	5	4	3	4	5	3	4	5	3	4	5	5	5	4	5	4	4	3	4	1	4		64	106
461	F	2	5	3	3	4	3	5	3	3	5	4	5	5	4	4	3	2	4	5	3	5	4	3	3	3	3	3	5	3	4	5	3	4	4	3	2	5	5	4	5	4	4	5	4	4		70	100
462	F	2	5	3	2	5	4	4	3	5	5	3	3	4	5	4	4	4	5	4	5	3	3	4	3	5	3	3	5	4	5	5	4	4	3	2	4	5	5	2	5	4	3	5	5	4		72	103
463	F	2	4	4	1	4	5	5	4	5	4	4	1	4	4	3	3	4	4	4	5	3	2	5	4	4	3	5	5	3	3	4	5	4	4	4	5	5	3	3	3	3	3	4	4	3		67	99
464	F	2	4	5	5	4	4	4	5	5	5	4	4	5	4	4	3	2	3	5	4	4	1	4	5	5	4	5	4	4	1	4	4	3	3	4	4	5	4	3	5	3	3	1	4	2		75	93
465	F	2	5	2	4	4	4	4	3	5	4	3	5	4	5	4	4	4	4	5	4	5	5	4	4	4	5	5	5	4	4	5	4	4	3	2	3	5	5	4	4	3	5	3	5	2		73	106
467	F	2	1	4	2	4	5	5	4	5	5	4	5	2	5	4	3	3	1	5	5	2	4	4	4	4	3	5	4	3	5	4	5	4	4	4	4	2	4	5	5	4	5	3	5	5		67	106
468	F	2	3	5	2	4	3	5	3	3	5	3	3	3	3	3	3	4	4	3	1	4	2	4	5	5	4	5	5	4	5	2	5	4	3	3	1	2	4	4	4	5	5	2	4	4		62	96
469	F	2	3	4	3	3	4	4	4	1	4	5	3	4	5	3	4	5	4	1	3	5	2	4	3	5	3	3	5	3	3	3	3	3	3	4	4	2	4	4	4	3	5	4	4	5		64	94
470	F	2	5	2	4	4	5	5	4	4	5	3	4	5	3	4	4	3	4	3	3	4	3	3	4	4	4	1	4	5	3	4	5	3	4	5	4	2	4	5	5	4	5	5	5	3		71	101
471	F	2	5	4	2	3	4	4	3	5	5	4	5	5	4	4	3	2	4	3	5	2	4	4	5	5	4	4	5	3	4	5	3	4	4	3	4	2	4	3	5	3	3	4	5	4		69	101
472	F	2	4	5	2	4	4	4	3	5	5	3	3	4	5	4	4	4	3	4	5	4	2	3	4	4	3	5	5	4	5	5	4	4	3	2	4	2	3	4	4	4	1	4	5	3		70	96
473	F	2	4	4	1	3	5	5	4	5	4	4	1	4	4	3	3	4	2	5	4	5	2	4	4	4	3	5	5	3	3	4	5	4	4	4	3	2	4	5	5	4	4	5	4	4		65	103
474	F	2	5	4	2	3	3	5	3	3	5	4	4	5	4	4	3	2	4	5	4	4	1	3	5	5	4	5	4	4	1	4	4	3	3	4	2	2	3	4	4	3	5	2	5	4		68	92
475	F	2	4	5	2	4	4	4	4	1	4	3	5	4	5	4	4	4	5	4	5	4	2	3	3	5	3	3	5	4	4	5	4	4	3	2	4	2	4	4	4	3	5	4	4	3		70	96
476	F	2	2	5	1	3	5	5	4	4	5	4	5	2	5	4	3	3	1	4	4	5	2	4	4	4	4	1	4	3	5	4	5	4	4	4	5	2	3	5	5	4	5	5	5	4		65	104
478	F	2	3	3	5	3	4	4	3	5	5	3	3	3	3	3	3	4	5	5	2	5	1	3	5	5	4	4	5	4	5	2	5	4	3	3	1	2	3	3	5	3	3	4	5	3		67	92
477	F	2	4	4	5	5	3	5	3	3	3	4	5	4	3	2	2	5	4	4	3	3	5	3	4	4	3	5	5	3	3	3	3	3	3	4	5	2	4	4	4	4	1	4	4	5		68	94
479	F	2	5	5	2	5	4	4	3	5	3	4	5	4	3	2	5	5	5	1	4	4	5	5	3	5	3	3	3	4	5	4	3	2	2	5	4	2	3	5	5	4	4	3	5	3		70	98
480	F	2	3	5	5	3	5	5	4	5	3	4	5	4	2	2	3	5	3	4	5	5	2	5	4	4	3	5	3	4	5	4	3	2	5	5	5	2	3	4	4	3	5	3	5	4		70	102
466	F	2	4	4	2	1	4	4	5	5	5	4	5	4	4	4	4	3	4	4	3	5	5	3	5	5	4	5	3	4	5	4	2	2	3	5	3	5	5	3	5	3	3	4	5	3		70	102
481	F	2	5	5	2	4	4	4	3	5	3	4	5	5	2	4	3	5	3	5	4	4	2	1	4	4	5	5	5	4	5	4	4	4	4	3	4	5	5	4	4	3	5	4	4	4		71	104
482	F	2	4	5	5	4	5	5	4	4	1	1	5	3	3	5	1	5	3	4	5	5	2	4	4	4	3	5	3	4	5	5	2	4	3	5	3	5	3	5	5	4	5	2	5	4		67	104
483	F	2	5	4	4	5	4	4	5	3	4	3	4	4	1	5	3	5	5	3	4	5	5	4	5	5	4	4	1	1	5	3	3	5	1	5	3	5	1	4	4	5	5	3	4	3		71	97
484	F	2	3	4	5	3	4	5	3	4	5	3	5	4	4	5	3	5	5	5	5	4	4	5	4	4	5	3	4	3	4	4	1	5	3	5	5	5	4	4	4	3	5	3	5	4		75	105
485	F	2	4	5	3	4	5	3	4	4	3	4	4	3	5	4	4	3	5	5	3	4	5	3	4	5	3	4	5	3	5	4	4	5	3	5	5	5	4	5	5	4	4	3	5	3		72	108
486	F	3	5	5	4	5	5	4	4	3	2	5	5	4	5	4	5	1	3	4	4	5	3	4	5	3	4	4	3	4	4	3	5	4	4	3	5	3	5	4	4	5	3	3	3	4		73	101
487	F	3	3	5	3	3	4	5	4	4	4	5	5	3	3	5	2	4	1	4	5	5	4	5	5	4	4	3	2	5	5	4	5	4	5	1	3	1	3	4	5	3	4	4	3	4		67	100
488	F	3	4	4	4	1	4	4	3	3	4	4	4	4	1	1	4	5	4	5	3	5	3	3	4	5	4	4	4	5	5	3	3	5	2	4	1	4	4	5	3	4	4	5	3	4		63	99
489	F	3	5	5	4	4	5	4	4	3	2	5	5	4	4	3	5	5	5	4	4	4	4	1	4	4	3	3	4	4	4	4	1	1	4	5	4	5	4	4	3	3	4	4	5	4		76	94
490	F	3	4	4	3	5	4	5	4	4	4	5	4	3	2	5	4	5	3	5	5	5	4	4	5	4	4	3	2	5	5	4	4	3	5	5	5	5	5	4	4	3	2	5	3	4		73	107
491	F	3	5	5	4	5	2	5	4	3	3	5	4	3	2	5	4	3	5	4	4	4	3	5	4	5	4	4	4	5	4	3	2	5	4	5	3	5	4	5	4	4	4	5	1	1		71	101
492	F	3	3	5	3	3	3	3	3	3	4	4	4	3	2	5	3	4	4	4	5	5	4	5	2	5	4	3	3	5	4	3	2	5	4	3	5	3	5	2	1	4	3	4	4	3		63	96
493	F	3	5	3	5	4	3	5	3	3	5	2	1	4	3	4	3	5	2	1	3	5	3	3	3	3	3	3	4	4	4	3	2	5	3	4	4	4	1	4	4	4	1	1	5	3		61	86
494	F	3	5	3	4	5	4	4	3	5	5	4	4	3	2	5	4	5	4	4	5	3	5	4	3	5	3	3	5	2	1	4	3	4	3	5	2	5	3	5	5	4	4	3	3	4		73	96
495	F	3	4	4	3	4	5	5	4	5	4	5	4	4	4	5	2	4	5	4	5	3	4	5	4	4	3	5	5	4	4	3	2	5	4	5	4	5	3	4	4	3	5	3	2	5		75	103
496	F	3	4	5	4	4	4	4	5	5	4	4	3	3	4	4	1	4	4	3	4	4	3	4	5	5	4	5	4	5	4	4	4	5	2	4	5	1	5	2	1	4	3	4	4	5		69	100
497	F	3	5	2	1	4	4	4	3	5	5	4	4	3	2	5	5	5	4	4	4	5	4	4	4	4	5	5	4	4	3	3	4	4	1	4	4	3	5	4	4	3	2	5	4	4		69	100
498	F	3	1	4	4	4	5	5	4	5	4	5	4	4	4	5	4	4	5	4	5	2	1	4	4	4	3	5	5	4	4	3	2	5	5	5	4	5	5	4	4	4	3	3	2	5		75	100
499	F	3	3	5	5	4	3	5	3	3	5	2	1	4	3	4	4	5	2	1	1	4	4	4	5	5	4	5	4	5	4	4	4	5	4	4	5	5	5	5	3	3	5	2	4	5		62	108
500	F	3	3	4	4	3	4	4	4	1	1	4	4	4	1	1	4	1	4	4	3	5	5	4	3	5	3	3	5	2	1	4	3	4	4	5	2	5	4	4	4	1	1	4	3	5		55	92
501	F	3	5	2	1	4	5	5	4	4	3	5	5	4	4	3	4	3	5	5	3	4	4	3	4	4	4	1	1	4	4	4	1	1	4	1	4	4	5	5	4	4	3	5	4	4		71	89
502	F	3	5	4	4	3	4	4	3	5	3	4	4	3	5	3	5	3	4	4	5	2	1	4	5	5	4	4	3	5	5	4	4	3	4	3	5	5	5	4	3	2	5	4	5	2		70	101
503	F	3	4	5	4	4	4	4	3	5	5	2	1	4	3	4	3	5	2	1	5	4	4	3	4	4	3	5	3	4	4	3	5	3	5	3	4	5	5	4	3	2	5	4	5	4		63	103
504	F	3	4	4	3	3	5	5	4	5	5	4	4	3	2	5	2	5	4	4	4	5	4	4	4	4	3	5	5	2	1	4	3	4	3	5	2	4	4	4	3	2	5	3	4	5		71	96
505	F	3	5	4	4	3	3	5	3	3	4	5	4	4	4	5	4	4	5	4	4	4	3	3	5	5	4	5	5	4	4	3	2	5	2	5	4	5	2	1	4	3	4	3	4	4		73	97
506	F	3	4	5	4	4	4	4	4	1	4	4	3	3	4	4	4	4	4	3	5	4	4	3	3	5	3	3	4	5	4	4	4	5	4	4	5	5	4	4	3	2	5	4	5	4		67	105
507	F	3	2	5	4	3	5	5	4	4	5	4	4	3	2	5	2	5	4	4	4	5	4	4	4	4	4	1	4	4	3	3	4	4	4	4	4	4	5	4	4	4	5	2	4	5		70	101
508	F	3	3	3	3	3	4	4	3	5	4	5	4	4	4	5	4	4	5	4	2	5	4	3	5	5	4	4	5	4	4	3	2	5	2	5	4	1	4	3	3	4	4	1	5	2		71	93
509	F	3	4	4	3	5	3	5	3	3	5	2	1	4	3	4	3	5	2	1	3	3	3	3	4	4	3	5	4	5	4	4	4	5	4	4	5	3	4	4	3	2	5	5	1	4		60	98
510	F	3	5	5	4	5	4	4	3	5	1	4	4	4	1	1	1	1	4	4	4	4	3	5	3	5	3	3	5	2	1	4	3	4	3	5	2	3	5	4	4	4	5	4	3	5		60	96
511	F	3	3	5	3	3	5	5	4	5	3	5	5	4	4	3	4	3	5	5	5	5	4	5	4	4	3	5	1	4	4	4	1	1	1	1	4	4	2	1	4	3	4	4	3	4		74	85
512	F	3	4	4	4	1	4	4	5	5	3	4	4	3	5	3	5	3	4	4	3	5	3	3	5	5	4	5	3	5	5	4	4	3	4	3	5	5	4	4	4	1	1	4	5	2		69	99
513	F	3	5	5	4	4	4	4	3	5	5	3	4	2	3	2	3	5	3	4	4	4	4	1	4	4	5	5	3	4	4	3	5	3	5	3	4	1	5	5	4	4	3	4	5	4		68	100
514	F	3	5	5	5	4	5	4	4	3	2	5	5	4	4	3	5	5	5	4	5	5	4	4	4	4	3	5	5	3	4	2	3	2	3	5	3	4	4	4	3	5	3	5	4	5		77	101
515	F	3	4	4	2	5	4	5	4	4	4	5	4	3	2	5	4	5	3	5	5	5	5	4	5	4	4	3	2	5	5	4	4	3	5	5	5	4	2	1	4	3	4	3	4	4		72	102
516	F	3	5	5	5	5	2	5	4	3	3	5	4	3	2	5	4	3	5	4	4	4	2	5	4	5	4	4	4	5	4	3	2	5	4	5	3	3	4	4	3	2	5	2	5	4		72	99
517	F	3	3	5	4	3	3	3	3	3	4	4	4	3	2	5	3	4	4	4	5	5	5	5	2	5	4	3	3	5	4	3	2	5	4	3	5	4	5	4	4	4	5	4	4	5		64	107
518	F	3	5	3	3	4	3	5	3	3	5	2	1	4	3	4	3	5	2	1	3	5	4	3	3	3	3	3	4	4	4	3	2	5	3	4	4	4	4	3	3	4	4	4	4	4		59	94
519	F	3	5	3	2	5	4	4	3	5	5	4	4	3	2	5	4	5	4	4	5	3	3	4	3	5	3	3	5	2	1	4	3	4	3	5	2	1	4	4	3	2	5	2	1	4		71	84
520	F	3	4	4	1	4	5	5	4	5	4	5	4	4	4	5	2	4	5	4	5	3	2	5	4	4	3	5	5	4	4	3	2	5	4	5	4	4	5	4	4	4	5	4	4	5		73	106
521	F	3	4	5	5	4	4	4	5	5	4	4	3	3	4	4	1	4	4	3	4	4	1	4	5	5	4	5	4	5	4	4	4	5	2	4	5	5	2	1	4	3	4	3	5	2		70	98
522	F	3	5	2	4	4	4	4	3	5	5	4	4	3	2	5	5	5	4	4	4	5	5	4	4	4	5	5	4	4	3	3	4	4	1	4	4	4	4	4	4	1	1	1	4	4		72	94
523	F	3	1	4	2	4	5	5	4	5	4	5	4	4	4	5	4	4	5	4	5	2	4	4	4	4	3	5	5	4	4	3	2	5	5	5	4	4	5	5	4	4	3	4	4	5		73	106
524	F	3	3	5	2	4	3	5	3	3	5	2	1	4	3	4	4	5	2	1	1	4	2	4	5	5	4	5	4	5	4	4	4	5	4	4	5	5	4	4	3	5	3	5	5	4		59	107
525	F	3	3	4	3	3	4	4	4	1	1	4	4	4	1	1	4	1	4	4	3	5	2	4	3	5	3	3	5	2	1	4	3	4	4	5	2	4	3	4	2	3	2	3	4	3		54	86
526	F	3	5	2	4	4	5	5	4	4	3	5	5	4	4	3	4	3	5	5	3	4	3	3	4	4	4	1	1	4	4	4	1	1	4	1	4	4	5	5	4	4	3	5	4	5		74	89
527	F	3	5	4	2	3	4	4	3	5	3	4	4	3	5	3	5	3	4	4	5	2	4	4	5	5	4	4	3	5	5	4	4	3	4	3	5	4	5	4	3	2	5	4	4	5		68	105
528	F	3	4	5	2	4	4	4	3	5	5	2	1	4	3	4	3	5	2	1	5	4	2	3	4	4	3	5	3	4	4	3	5	3	5	3	4	1	5	4	3	2	5	4	1	5		61	94
529	F	3	4	4	1	3	5	5	4	5	5	4	4	3	2	5	2	5	4	4	4	5	2	4	4	4	3	5	5	2	1	4	3	4	3	5	2	5	4	4	3	2	5	3	5	4		69	95
530	F	3	5	4	2	3	3	5	3	3	4	5	4	4	4	5	4	4	5	4	4	4	1	3	5	5	4	5	5	4	4	3	2	5	2	5	4	5	2	1	4	3	4	3	5	2		71	94
531	F	3	4	5	2	4	4	4	4	1	4	4	3	3	4	4	4	4	4	3	5	4	2	3	3	5	3	3	4	5	4	4	4	5	4	4	5	4	4	4	3	2	5	4	4	4		65	101
532	F	3	2	5	1	3	5	5	4	4	5	4	4	3	2	5	2	5	4	4	4	5	2	4	4	4	4	1	4	4	3	3	4	4	4	4	4	4	5	4	4	4	5	2	3	2		67	95
533	F	3	3	3	5	3	4	4	3	5	4	5	4	4	4	5	4	4	5	4	2	5	1	3	5	5	4	4	5	4	4	3	2	5	2	5	4	5	4	3	3	4	4	1	4	4		73	95
534	F	3	4	4	5	5	3	5	3	3	5	2	1	4	3	4	3	5	2	1	3	3	5	3	4	4	3	5	4	5	4	4	4	5	4	4	5	4	4	4	3	2	5	5	4	3		62	103
535	F	3	5	5	2	5	4	4	3	5	1	4	4	4	1	1	1	1	4	4	4	4	5	5	3	5	3	3	5	2	1	4	3	4	3	5	2	5	5	4	4	4	5	4	4	1		58	97
536	F	3	3	5	5	3	5	5	4	5	3	5	5	4	4	3	4	3	5	5	5	5	2	5	4	4	3	5	1	4	4	4	1	1	1	1	4	1	2	1	4	3	4	4	4	4		76	81
537	F	3	4	4	2	1	4	4	5	5	3	4	4	3	5	3	5	3	4	4	3	5	5	3	5	5	4	5	3	5	5	4	4	3	4	3	5	3	4	4	4	1	1	4	3	5		67	100
538	F	3	5	5	2	4	4	4	3	5	5	3	4	2	3	2	3	5	3	4	4	4	2	1	4	4	5	5	3	4	4	3	5	3	5	3	4	3	5	5	4	4	3	4	4	4		66	99
539	F	3	4	5	5	4	5	5	4	4	5	4	4	4	3	4	4	4	4	5	5	5	2	4	4	4	3	5	5	3	4	2	3	2	3	5	3	5	5	5	2	1	4	3	4	3		77	94
540	F	3	5	4	4	5	4	4	5	3	3	5	4	5	4	5	5	4	5	4	4	5	5	4	5	5	4	4	5	4	4	4	3	4	4	4	4	4	5	5	4	4	3	2	5	2		78	106
541	F	3	3	4	5	3	4	5	3	4	4	3	2	3	5	4	4	5	3	5	5	4	4	5	4	4	5	3	3	5	4	5	4	5	5	4	5	4	3	4	5	4	4	4	5	4		69	111
542	F	3	4	5	3	4	5	3	4	4	5	4	4	4	4	4	5	3	4	3	3	4	5	3	4	5	3	4	4	3	2	3	5	4	4	5	3	5	1	4	4	3	3	4	4	4		72	96
543	F	3	5	2	4	5	2	4	5	1	4	5	5	5	4	5	3	4	5	4	4	5	3	4	5	3	4	4	5	4	4	4	4	4	5	3	4	3	4	5	4	4	3	2	5	2		72	101
544	F	3	4	4	5	4	4	5	4	4	5	4	4	4	5	2	4	5	3	5	5	2	4	5	2	4	5	1	4	5	5	5	4	5	3	4	5	4	5	4	5	4	4	4	5	4		75	107
545	F	3	5	5	4	5	5	4	5	5	3	5	4	5	3	4	5	4	4	4	3	5	5	4	3	5	3	3	5	2	1	4	3	4	4	5	2	5	3	5	2	1	4	3	4	3		79	91
546	F	3	3	4	4	3	4	4	3	4	4	3	5	3	4	5	4	5	5	4	3	4	4	3	4	4	4	1	1	4	4	4	1	1	4	1	4	4	4	4	3	5	3	5	3	4		71	86
547	F	3	5	5	4	4	4	4	3	5	5	5	4	4	4	4	3	5	5	4	5	2	1	4	5	5	4	4	3	5	5	4	4	3	4	3	5	5	4	4	2	3	2	3	5	3		77	97
548	F	3	5	5	5	4	5	4	4	3	5	5	5	4	5	4	4	3	4	4	5	4	4	3	4	4	3	5	3	4	4	3	5	3	5	3	4	5	5	4	4	3	4	4	4	4		78	103
549	F	3	4	4	2	5	4	5	4	4	4	4	2	5	4	5	4	4	5	2	4	5	4	4	4	4	3	5	5	2	1	4	3	4	3	5	2	4	5	4	5	4	5	5	4	5		71	103
550	F	3	5	5	5	5	2	5	4	3	5	5	5	5	2	5	4	3	5	4	4	4	3	3	5	5	4	5	5	4	4	3	2	5	2	5	4	5	4	2	3	5	4	4	5	3		77	102
551	F	3	3	5	4	3	3	3	3	3	3	5	4	3	3	3	3	3	4	3	5	4	4	3	3	5	3	3	4	5	4	4	4	5	4	4	5	5	4	4	4	4	4	5	3	4		61	106
552	F	3	5	3	3	4	3	5	3	3	5	3	3	4	3	5	3	3	1	1	4	5	4	4	4	4	4	1	4	4	3	3	4	4	4	4	4	4	4	5	5	4	5	3	4	5		60	103
553	F	3	5	3	2	5	4	4	3	5	5	3	2	5	4	4	3	5	3	4	2	5	4	3	5	5	4	4	5	4	4	3	2	5	2	5	4	1	5	1	4	3	4	4	5	2		69	95
554	F	3	4	4	1	4	5	5	4	5	4	4	1	4	5	5	4	5	3	5	3	3	3	3	4	4	3	5	4	5	4	4	4	5	4	4	5	3	4	4	4	1	1	4	1	4		72	93
555	F	3	4	5	5	4	4	4	5	5	4	5	5	4	4	4	5	5	2	3	4	4	3	5	3	5	3	3	5	2	1	4	3	4	3	5	2	3	3	5	4	4	3	4	3	5		77	93
556	F	3	5	2	4	4	4	4	3	5	5	2	4	4	4	4	3	5	4	4	5	5	4	5	4	4	3	5	1	4	4	4	1	1	1	1	4	4	3	4	3	5	3	5	3	4		70	90
557	F	3	1	4	2	4	5	5	4	5	1	4	2	4	5	5	4	5	5	5	3	5	3	3	5	5	4	5	3	5	5	4	4	3	4	3	5	5	2	1	4	3	4	3	5	2		70	98
558	F	3	3	5	2	4	3	5	3	3	3	5	2	4	3	5	3	3	4	4	4	4	4	1	4	4	5	5	3	4	4	3	5	3	5	3	4	1	1	4	3	2	5	2	5	4		64	92
559	F	3	3	4	3	3	4	4	4	1	3	4	3	3	4	4	4	1	4	5	5	5	4	4	4	4	3	5	5	3	4	2	3	2	3	5	3	4	3	4	4	4	5	4	4	5		61	101
560	F	3	5	2	4	4	5	5	4	4	5	2	4	4	5	5	4	4	5	3	5	5	5	4	5	4	4	3	2	5	5	4	4	3	5	5	5	4	3	3	3	4	4	4	4	4		74	106
561	F	3	5	4	2	3	4	4	3	5	5	4	2	3	4	4	3	5	2	4	4	4	2	5	4	5	4	4	4	5	4	3	2	5	4	5	3	3	4	4	3	2	5	2	5	4		66	99
562	F	3	4	5	2	4	4	4	3	5	4	5	2	4	4	4	3	5	4	5	5	5	5	5	2	5	4	3	3	5	4	3	2	5	4	3	5	4	4	4	4	4	5	4	4	5		71	106
563	F	3	4	4	1	3	5	5	4	5	4	4	1	3	5	5	4	5	5	4	3	5	4	3	3	3	3	3	4	4	4	3	2	5	3	4	4	4	5	1	4	3	4	3	5	2		71	91
564	F	3	5	4	2	3	3	5	3	3	5	4	2	3	3	5	3	3	4	3	5	3	3	4	3	5	3	3	5	2	1	4	3	4	3	5	2	1	5	4	4	1	1	1	1	4		63	80
565	F	3	4	5	2	4	4	4	4	1	4	5	2	4	4	4	4	1	4	4	5	3	2	5	4	4	3	5	5	4	4	3	2	5	4	5	4	4	2	5	4	4	3	4	3	5		64	101
566	F	3	2	5	1	3	5	5	4	4	2	5	1	3	5	5	4	4	3	3	4	4	1	4	5	5	4	5	4	5	4	4	4	5	2	4	5	5	3	4	3	5	3	5	3	4		64	104
567	F	3	3	3	5	3	4	4	3	5	3	3	5	3	4	4	3	5	3	4	4	5	5	4	4	4	5	5	4	4	3	3	4	4	1	4	4	4	4	4	2	3	2	3	5	3		67	97
568	F	3	4	4	5	5	3	5	3	3	4	4	5	5	3	5	3	3	4	5	5	2	4	4	4	4	3	5	5	4	4	3	2	5	5	5	4	4	4	4	4	4	5	2	4	5		73	104
569	F	3	5	5	2	5	4	4	3	5	5	5	2	5	4	4	3	5	4	2	1	4	2	4	5	5	4	5	4	5	4	4	4	5	4	4	5	5	4	3	3	4	4	1	4	4		72	101
570	F	3	3	5	5	3	5	5	4	5	3	5	5	3	5	5	4	5	2	2	3	5	2	4	3	5	3	3	5	2	1	4	3	4	4	5	2	4	2	4	3	2	5	5	5	4		74	92
571	F	3	4	4	2	1	4	4	5	5	4	4	2	1	4	4	5	5	3	4	3	4	3	3	4	4	4	1	1	4	4	4	1	1	4	1	4	4	1	4	4	4	5	4	4	5		65	85
572	F	3	5	5	2	4	4	4	3	5	5	5	2	4	4	4	3	5	3	4	5	2	4	4	5	5	4	4	3	5	5	4	4	3	4	3	5	4	5	1	4	3	4	4	5	2		71	101
573	F	3	4	5	5	4	5	5	4	4	4	5	5	4	5	5	4	4	3	3	5	4	2	3	4	4	3	5	3	4	4	3	5	3	5	3	4	1	4	4	4	1	1	4	1	4		78	88
574	F	3	5	4	4	5	4	4	5	3	5	4	4	5	4	4	5	3	3	3	4	5	2	4	4	4	3	5	5	2	1	4	3	4	3	5	2	5	4	5	4	4	3	4	3	5		74	97
575	F	3	3	4	5	3	4	5	3	4	3	4	5	3	4	5	3	4	4	4	3	4	1	4	5	5	4	5	4	5	4	4	4	5	2	4	5	5	4	4	3	5	3	5	3	4		70	104
576	F	3	4	5	3	4	5	3	4	4	4	5	3	4	5	3	4	4	5	5	4	4	5	4	4	4	5	5	4	4	3	3	4	4	1	4	4	4	4	1	4	3	4	3	5	2		74	96
577	F	3	5	5	4	4	3	3	4	4	1	5	3	4	4	3	3	4	4	1	3	4	4	4	4	4	3	5	5	4	4	3	2	5	5	5	4	4	5	4	4	4	5	2	4	5		64	105
578	F	3	3	5	5	4	4	3	2	5	5	3	2	5	4	4	3	2	5	5	3	4	2	4	5	5	4	5	4	5	4	4	4	5	4	4	5	5	3	3	3	4	4	1	4	4		69	102
579	F	3	4	5	4	5	4	4	4	5	4	4	2	4	5	4	4	4	5	4	3	3	2	4	3	5	3	3	5	2	1	4	3	4	4	5	2	4	2	4	3	2	5	5	5	4		75	90
580	F	3	3	3	5	2	1	4	3	4	4	3	5	5	2	1	4	3	4	4	4	3	3	3	4	4	4	1	1	4	4	4	1	1	4	1	4	4	1	4	4	4	5	4	4	5		60	85
581	F	3	4	1	1	4	4	4	1	1	4	4	5	1	4	4	4	1	1	4	5	4	4	4	5	5	4	4	3	5	5	4	4	3	4	3	5	4	5	1	4	3	4	4	5	2		52	103
582	F	3	4	4	3	5	5	4	4	3	4	4	2	3	5	5	4	4	3	4	4	4	2	3	4	4	3	5	3	4	4	3	5	3	5	3	4	1	4	4	3	4	4	5	2	5		70	95
583	F	3	3	5	3	4	4	3	5	3	5	3	3	3	4	4	3	5	3	5	4	5	2	4	4	4	3	5	5	2	1	4	3	4	3	5	2	5	4	4	1	1	4	1	4	4		68	88
584	F	3	3	5	5	2	1	4	3	4	3	3	2	5	2	1	4	3	4	3	4	5	2	4	5	4	3	3	3	4	4	4	1	1	4	4	4	1	5	4	4	3	4	3	5	5		57	93
585	F	3	4	5	5	4	4	3	2	5	2	4	4	5	4	4	3	2	5	2	5	4	3	4	5	5	4	4	4	5	5	4	4	3	5	5	4	4	5	3	5	3	5	3	4	5		67	110
586	F	3	3	2	4	5	4	4	4	5	5	5	1	5	4	4	4	3	3	3	2	4	3	4	5	4	4	2	3	4	4	3	5	3	4	4	3	5	5	4	3	4	3	5	2	4		68	96

## Sheet: Analyzed
	RSPONDENT
	Male	0.52		310
	Female	0.48		276
	ACADEMIC PROCRASTINATION
	Areas of Academic Procrastination				313	0.53
	Reasons for Academic Procrastination				273	0.47
	TOTAL				586
		MALE	FEMALE
	AREAS	172	141
	REASON	138	135
		Male	Female
	ARIAS	0.554	0.51
	REASONS	0.446	0.49
							COMPARISON OF ACADEMIC PROCRASTINATION BETWEEN MALE AND FEMALE
	Writing a term Paper			0.252
	Studing for Exam			0.239
	Keeping up Weekly Reading			0.214
	Perf. Admnstive Task			0.091
	Atedding Meeting			0.129
	Perf. Acdmic Task in Genral			0.075
	Internal Faactor		0.547
	External Factor		0.453
